# Supplementary material for: Development of a DUX4-targeting antibody oligonucleotide conjugate as a therapy for FSHD
Source: Nucleic Acids Res. 2026 Apr 17;54(7):gkag301. doi: 10.1093/nar/gkag301 (PMC13120848; doi:10.1093/nar/gkag301)
Supplement: gkag301_Supplemental_Files [file gkag301_supplemental_files.zip]

Archive with 2 entries (2 files):
- Malecova et al Resubmission - Supplementary Figures.pdf
- Malecova et al Resubmission - Supplementary Tables.xlsx
