# Supplementary material for: Development of a DUX4-targeting antibody oligonucleotide conjugate as a therapy for FSHD
Source: Nucleic Acids Res. 2026 Apr 17;54(7):gkag301. doi: 10.1093/nar/gkag301 (PMC13120848; doi:10.1093/nar/gkag301)
Supplement: gkag301_Supplemental_Files [file gkag301_supplemental_files.zip › Malecova et al Resubmission - Supplementary Tables.xlsx]

## Sheet: Supp. Table 1
Supplementary Table 1. DUX4 siRNA Library
DUX4 siRNA	passenger strand sequence (5'-3')	guide strand sequence (5'-3')
1	CGACACCCUCGGACAGCAA	UUGCUGUCCGAGGGUGUCGUU
2	ACGGCGACGGAGACUCGUA	UACGAGUCUCCGUCGCCGUUU
3	CGGCGACGGAGACUCGUUA	UAACGAGUCUCCGUCGCCGUU
4	GGCGACGGAGACUCGUUUA	UAAACGAGUCUCCGUCGCCUU
5	GCGACGGAGACUCGUUUGA	UCAAACGAGUCUCCGUCGCUU
6	CGACGGAGACUCGUUUGGA	UCCAAACGAGUCUCCGUCGUU
7	GACGGAGACUCGUUUGGAA	UUCCAAACGAGUCUCCGUCUU
8	ACGGAGACUCGUUUGGACA	UGUCCAAACGAGUCUCCGUUU
9	GGACCCCGAGCCAAAGCGA	UCGCUUUGGCUCGGGGUCCUU
10	GACCCCGAGCCAAAGCGAA	UUCGCUUUGGCUCGGGGUCUU
11	ACCCCGAGCCAAAGCGAGA	UCUCGCUUUGGCUCGGGGUUU
12	CCUGCGAGCCUGCUUUGAA	UUCAAAGCAGGCUCGCAGGUU
13	GCGAGCCUGCUUUGAGCGA	UCGCUCAAAGCAGGCUCGCUU
14	UCGCCACCAGAGAACGGCA	UGCCGUUCUCUGGUGGCGAUU
15	CAGGCCAUCGGCAUUCCGA	UCGGAAUGCCGAUGGCCUGUU
16	GGCCAUCGGCAUUCCGGAA	UUCCGGAAUGCCGAUGGCCUU
17	GCCAUCGGCAUUCCGGAGA	UCUCCGGAAUGCCGAUGGCUU
18	GCACCGGCGGGAAUCUCGA	UCGAGAUUCCCGCCGGUGCUU
19	CACCGGCGGGAAUCUCGGA	UCCGAGAUUCCCGCCGGUGUU
20	CCAGAAGGCCGGCGAAAGA	UCUUUCGCCGGCCUUCUGGUU
21	AGAAGGCCGGCGAAAGCGA	UCGCUUUCGCCGGCCUUCUUU
22	GAAGGCCGGCGAAAGCGGA	UCCGCUUUCGCCGGCCUUCUU
23	GCGAAAGCGGACCGCCGUA	UACGGCGGUCCGCUUUCGCUU
24	GAAAGCGGACCGCCGUCAA	UUGACGGCGGUCCGCUUUCUU
25	CGGACCGCCGUCACCGGAA	UUCCGGUGACGGCGGUCCGUU
26	GGACCGCCGUCACCGGAUA	UAUCCGGUGACGGCGGUCCUU
27	GACCGCCGUCACCGGAUCA	UGAUCCGGUGACGGCGGUCUU
28	CUUUGAGAAGGAUCGCUUA	UAAGCGAUCCUUCUCAAAGUU
29	AGACGGGCCUCCCGGAGUA	UACUCCGGGAGGCCCGUCUUU
30	CCUCGUGGGUCGCCUUCGA	UCGAAGGCGACCCACGAGGUU
31	CUCGUGGGUCGCCUUCGCA	UGCGAAGGCGACCCACGAGUU
32	GCCGGCAGAGGGGAUCUCA	UGAGAUCCCCUCUGCCGGCUU
33	GAGGGGAUCUCCCAACCUA	UAGGUUGGGAGAUCCCCUCUU
34	CGCGCGGGGAUUUCGCCUA	UAGGCGAAAUCCCCGCGCGUU
35	GCGCGGGGAUUUCGCCUAA	UUAGGCGAAAUCCCCGCGCUU
36	CGGGGAUUUCGCCUACGCA	UGCGUAGGCGAAAUCCCCGUU
37	GGGCCAAGGGGUGCUUGCA	UGCAAGCACCCCUUGGCCCUU
38	GCCAAGGGGUGCUUGCGCA	UGCGCAAGCACCCCUUGGCUU
39	UGCUUGCGCCACCCACGUA	UACGUGGGUGGCGCAAGCAUU
40	AUGCAAGGCAUCCCGGCGA	UCGCCGGGAUGCCUUGCAUUU
41	CUGGCGAGCCCGGAGUUUA	UAAACUCCGGGCUCGCCAGUU
42	GGCGAGCCCGGAGUUUCUA	UAGAAACUCCGGGCUCGCCUU
43	GGCGCAACCUCUCCUAGAA	UUCUAGGAGAGGUUGCGCCUU
44	GCGCAACCUCUCCUAGAAA	UUUCUAGGAGAGGUUGCGCUU
45	AACCUCUCCUAGAAACGGA	UCCGUUUCUAGGAGAGGUUUU
46	CAGCGAGGAAGAAUACCGA	UCGGUAUUCUUCCUCGCUGUU
47	AGCGAGGAAGAAUACCGGA	UCCGGUAUUCUUCCUCGCUUU
48	GCGAGGAAGAAUACCGGGA	UCCCGGUAUUCUUCCUCGCUU
49	GUUGGGACGGGGUCGGGUA	UACCCGACCCCGUCCCAACUU
50	ACGGGGUCGGGUGGUUCGA	UCGAACCACCCGACCCCGUUU
51	GGUCGGGUGGUUCGGGGCA	UGCCCCGAACCACCCGACCUU
52	GUCGGGUGGUUCGGGGCAA	UUGCCCCGAACCACCCGACUU
53	GCGGUGGCCUCUCUUUCGA	UCGAAAGAGAGGCCACCGCUU
54	CGGUGGCCUCUCUUUCGCA	UGCGAAAGAGAGGCCACCGUU
55	GGUGGCCUCUCUUUCGCGA	UCGCGAAAGAGAGGCCACCUU
56	GCCUCUCUUUCGCGGGGAA	UUCCCCGCGAAAGAGAGGCUU
57	CACCUGGCUGGCUACGGAA	UUCCGUAGCCAGCCAGGUGUU
58	GCUACGGAGGGGCGUGUCA	UGACACGCCCCUCCGUAGCUU
59	CUACGGAGGGGCGUGUCUA	UAGACACGCCCCUCCGUAGUU
60	ACGUGCAAGGGAGCUCGCA	UGCGAGCUCCCUUGCACGUUU
61	CGUGCAAGGGAGCUCGCUA	UAGCGAGCUCCCUUGCACGUU
62	GUGCAAGGGAGCUCGCUGA	UCAGCGAGCUCCCUUGCACUU
63	CACCUUCCGACGCUGUCUA	UAGACAGCGUCGGAAGGUGUU
64	ACCUUCCGACGCUGUCUAA	UUAGACAGCGUCGGAAGGUUU
65	CCUUCCGACGCUGUCUAGA	UCUAGACAGCGUCGGAAGGUU
66	CUUCCGACGCUGUCUAGGA	UCCUAGACAGCGUCGGAAGUU
67	UCCGACGCUGUCUAGGCAA	UUGCCUAGACAGCGUCGGAUU
68	CCGACGCUGUCUAGGCAAA	UUUGCCUAGACAGCGUCGGUU
69	ACGCUGUCUAGGCAAACCA	UGGUUUGCCUAGACAGCGUUU
70	AAACCUGGAUUAGAGUUAA	UUAACUCUAAUCCAGGUUUUU
siDUX4.6 modification pattern	Cm-sp-Gm-sp-Am-Cm-Gm-Gm-(2′-deoxy-2′-fluoro)A-(2′-deoxy-2′-fluoro)G-(2′-deoxy-2′-fluoro)A-Cm-Um-Cm-Gm-Um-Um-Um-Gm-sp-Gm-sp-Am	Um-sp-(2′-deoxy-2′-fluoro)C-sp-Cm-Am-Am-(2′-deoxy-2′-fluoro)A-Cm-Gm-Am-Gm-Um-Cm-Um-(2′-deoxy-2′-fluoro)C-Cm-(2′-deoxy-2′-fluoro)G-Um-Cm-Gm-sp-Um-sp-Um
Abbreviations:
m: 2'-O-methyl
sp: phosphorothioate

## Sheet: Supp. Table 2
Supplementary Table 2. FSHD Patient-Derived Primary Myoblast Information
Donor Myoblast Characteristics
Extended ID	Avidity's ID	Patient	Gender	Age	D4Z4 locus size (kb)	CSS
20MB001	MB01	FSHD1	M	36	28	5
20MB002	MB02	FSHD1	M	40	29	2
20MB003	MB03	FSHD1	F	44	21	2
20MB004	MB04	FSHD1	M	37	13	8
20MB005	MB05	FSHD1	M	33	22	5
20MB006	MB06	FSHD1	M	41	36	4
20MB007	MB07	Healthy	F	31	78	n.a.
20MB010	MB10	FSHD2	M	30	90	5
20MB011	MB11	FSHD2	M	34	54	6
20MB012	MB12	FSHD2	M	36	46	5
Primary skeletal myoblasts derived from FSHD patient muscle biopsies were obtained from the University of Rochester (Rochester, NY, USA). Selected donors represented both FSHD1 and FSHD2 donors, a wide range of disease severity, as well as D4Z4 locus size. All donors were of white ethnicity, had PAS allele polymorphism allele A that is permissive for FSHD, and had SSLP (simple sequence length pol…

## Sheet: Supp. Table 3
Supplementary Table 3. TaqMan Assays ID
Gene	Species	TaqMan Assay ID
MBD3L2	Homo sapiens	Hs00544743_m1
ZSCAN4	Homo sapiens	Hs00537549_m1
LEUTX	Homo sapiens	Hs01028718_m1
KHDC1L	Homo sapiens	Hs01024323_g1
ACTA1	Homo sapiens	Hs00559403_m1
AHSA1	Homo sapiens	Hs00201602_m1
RPL27	Homo sapiens	Hs03044961_g1
Col3a1	Mus musculus	Mm01254476_m1
Fn1	Mus musculus	Mm01256744_m1
Tgfb1	Mus musculus	Mm01178820_m1
Ppib	Mus musculus	Mm00478295_m1

## Sheet: Supp. Table 4
Supplementary Table 4. DUX4 siRNA Library Screening Individual Gene Expression Data
		Individual Gene Expression Analysis in MB06 (% Mock)
		KHDC1L				LEUTX				MBD3L2				ZSCAN4				Composite FSHD
	siRNA	1	2	3	4	1	2	3	4	1	2	3	4	1	2	3	4	1	2	3	4
	1	9.78981	5.93881	5.52881	12.282	7.89643	8.368	10.6536	17.4316	28.1318	19.9236	23.7484	23.4885	29.4585	45.0188	18.7895	39.9779	15.9094	14.5302	12.7327	21.1749
	2	20.5162	4.15993	2.68174	21.2838	12.5447	3.08028	3.55432	23.2662	25.7258	9.90919	6.18206	33.4049	22.024	24.4174	5.62192	26.08	19.5414	7.46197	4.26626	25.6285
	3	3.9477	2.90415	1.11323	2.72057	3.24125	0.3824	1.69456	4.18168	13.933	1.72192	4.0055	4.54054	7.61571	14.142	11.6481	11.9537	6.0702	2.28042	3.06294	4.98488
	4	15.2544	23.4216	19.5701	31.6774	11.3451	55.7194	25.1261	26.6447	23.272	62.5682	22.3615	24.9535	23.4775	32.3253	34.7005	39.4959	17.5357	40.3069	24.8536	30.2003
	5	104.739	203.295	80.4478	101.322	91.2624	218.686	80.5564	179.992	162.781	242.395	81.3881	137.038	163.829	213.335	112.487	113.163	126.357	218.969	87.7647	129.681
	6	1.1849	2.65828	0.602222	1.8428	0.367469	0.290888	1.13332	2.54401	0.918857	1.02702	1.58552	3.60154	3.37989	7.63137	3.11753	4.19173	1.07836	1.56901	1.35526	2.90047
	7	15.9264	7.72921	14.7412	3.44375	29.6426	4.00127	23.7029	5.19044	76.9216	16.3289	51.2557	7.0887	51.7551	31.586	27.9168	18.9165	37.0262	11.2382	26.5911	6.99698
	8	26.7236	23.4711	17.7865	17.6812	14.8668	8.96631	10.6888	19.5941	30.5254	27.6269	16.4237	23.0091	31.4565	13.7012	8.12503	10.9667	24.8525	16.8	12.6206	17.195
	9	84.6226	68.1371	36.9092	25.8438	83.7686	97.7668	52.6671	39.9005	114.145	119.908	40.0067	38.2345	148.085	164.492	72.4018	64.519	104.625	107.064	48.7124	39.9364
	10	123.971	80.2102	59.8784	55.8028	128.701	94.6817	57.2346	66.5284	204.537	160.007	56.6901	74.6912	186.945	170.452	120.033	138.635	157.162	119.966	69.4918	78.7411
	11	16.6208	5.40435	4.62076	2.11339	6.46748	3.12653	4.16318	1.36452	6.13785	4.75034	9.53295	2.39433	9.97922	10.8828	10.5658	1.48675	9.00793	5.43648	6.63463	1.78997
	12	25.7894	24.4163	22.4615	28.7361	22.1318	34.2137	25.857	23.2544	41.8838	61.0774	28.2168	30.5617	71.052	59.8149	72.6588	50.8963	36.1011	41.7967	33.0334	31.93
	13	58.3299	111.131	35.941	22.6404	36.2605	66.8678	38.3967	17.0186	51.9236	64.602	32.6703	22.1055	50.9258	70.3793	20.845	20.3178	48.6303	76.2405	31.1358	20.396
	14	9.94451	7.76805	14.3641	17.6968	5.91814	7.90009	17.2396	16.9426	17.4135	21.9099	22.0235	22.9461	16.3728	38.5787	40.2533	37.4708	11.3814	15.0915	21.6458	22.5331
	15	245.958	543.946	215.718	220.676	219.117	382.347	277.589	338.568	316.314	404.177	206.15	251.127	294.228	542.335	201.439	213.556	266.124	462.076	223.308	251.595
	16	47.9788	32.5411	29.0956	7.90092	61.3544	51.7743	27.3422	10.3157	107.201	66.1859	39.8037	10.3806	108.727	93.9687	52.6103	37.7124	76.5345	56.895	35.9264	13.3651
	17	64.1246	61.8441	64.2859	64.2268	63.2683	80.4302	58.8704	85.6509	70.6738	82.8929	35.2968	59.834	126.389	199.805	71.2089	180.467	77.588	95.2709	55.5355	87.7908
	18	188.953	339.555	284.584	319.59	194.009	474.445	373.204	476.874	259.605	480.279	276.072	395.289	324.041	411.363	356.416	325.127	235.653	422.38	319.73	374.103
	19	25.6936	12.0689	2.44734	4.42216	27.8352	5.658	2.12049	1.6965	31.4076	21.8449	4.20693	3.99701	37.3521	19.6061	8.14518	3.47926	30.2651	13.0773	3.65173	3.19597
	20	36.9546	25.873	16.0844	28.8469	32.1089	33.1804	23.2938	28.4278	45.4711	53.5226	29.3097	22.4496	63.5149	43.8163	37.5879	57.5192	43.0255	37.6682	25.347	32.0786
	21	262.42	538.673	217.724	331.952	315.913	325.958	270.408	365.742	275.764	260.958	165.353	210.646	452.839	681.729	231.015	414.857	318.978	420.405	217.768	320.941
	22	16.852	38.1863	6.56944	7.91732	11.9264	39.674	10.4096	4.97154	24.4776	38.8656	8.98597	6.2463	25.3574	33.1575	18.9532	10.7205	18.7935	37.3801	10.3885	7.16518
	23	69.3528	109.707	39.8362	35.993	56.6895	98.1576	35.643	36.0022	104.098	121.374	29.2124	33.8866	107.858	95.3814	38.1264	45.2625	81.5107	105.666	35.4618	37.5473
	24	345.526	217.731	221.856	227.604	368.577	157.052	208.988	190.214	461.069	166.559	152.944	132.13	385.009	209.035	159.934	275.043	387.759	185.754	183.513	199.162
	25	165.271	183.174	160.259	66.8219	132.208	117.18	195.799	95.5879	205.449	182.347	154.5	95.3474	131.582	165.962	153.462	93.0234	155.897	159.645	165.155	86.7572
	26	40.7612	61.5382	32.3728	28.6288	40.8653	83.7617	36.1241	34.0202	72.6492	128.837	37.8774	46.7724	92.6851	81.8006	61.7871	47.007	57.8709	85.8512	40.6737	38.2537
	27	242.689	122.796	146.099	144.119	117.038	129.438	209.605	152.827	121.126	130.124	153.133	113.627	172.989	107.818	155.395	181.948	156.192	122.201	164.3	146.079
	28	3.82071	2.46388	0.517809	0.631678	1.7461	0.517719	0.166595	0.510941	4.37287	3.3218	0.741481	0.515323	5.95422	4.14779	1.85072	2.79071	3.63037	2.04751	0.586568	0.825401
	29	102.207	79.1639	86.6977	80.6878	66.8839	41.2839	72.5075	64.5228	110.169	88.1163	73.1201	52.5045	206.816	137.865	108.97	105.647	111.715	79.3788	84.1266	73.3067
	30	11.6738	9.95064	8.24685	4.12202	8.5111	7.83553	7.92146	3.77972	21.8835	13.1747	14.1676	6.09746	29.8078	22.4954	23.7802	12.1604	15.9555	12.3293	12.1801	5.82997
	31	178.649	112.902	104.437	128.004	237.365	128.102	157.855	151.169	267.962	116.623	99.2825	109.861	269.934	91.8723	110.911	124.147	235.335	111.572	116.075	127.458
	32	1037.26	970.033	741.532	980.983	1308.34	1005.27	870.299	657.144	1111.24	962.253	509.341	407.426	1113.4	1075.3	659.427	817.157	1138.33	1002.24	682.328	680.642
	33	78.3195	111.361	104.498	62.4205	113.427	85.9368	163.635	70.0364	140.449	112.962	142.651	80.3817	118.538	205.213	167.734	68.2423	110.278	122.043	142.223	69.9787
	34	544.956	264.621	233.014	345.313	445.849	350.24	307.427	467.112	504.735	405.611	237.014	400.254	618.571	406.264	238.558	400.358	524.808	351.542	252.274	400.963
	35	43.8056	62.1377	30.8524	25.421	23.6719	34.7696	21.1203	11.7183	81.3735	58.3793	27.6296	22.2341	69.5389	49.8067	39.1279	43.2138	49.2173	50.064	28.9709	23.13
	36	14.2302	13.3429	12.1811	10.6881	9.67212	7.04397	12.8502	6.082	38.1268	20.7777	15.5739	13.4643	16.1479	23.4024	14.2367	12.0179	17.0616	14.6211	13.649	10.1272
	37	64.7007	46.772	31.7268	62.8303	89.8754	70.5266	53.3462	155.306	171.45	149.419	73.6455	157.095	177.732	154.619	112.158	96.0973	115.375	93.4335	61.1473	110.169
	38	25.8609	13.6816	11.6796	37.0762	19.6769	16.5144	11.0037	53.7593	31.5931	22.2478	11.1995	30.3283	65.2059	30.2332	12.2986	44.9824	31.9978	19.7443	11.5347	40.6078
	39	33.6181	23.0185	13.9035	19.7467	16.5759	12.1393	14.2319	27.279	25.7743	18.2503	10.6153	20.8001	67.9416	72.4995	46.928	58.5108	31.4299	24.6586	17.719	28.4548
	40	49.8799	52.345	50.0789	67.7943	60.7728	38.6273	65.1916	84.3535	73.7116	65.7373	62.3651	93.9882	110.081	115.701	98.8996	115.482	70.4241	62.6224	66.9878	88.7608
	41	0.150051	0.601449	4.25114	0.507793	n.d.	0.124545	3.51963	0.015174	0.242256	1.00877	7.54417	0.536957	4.99699	3.97347	7.77649	2.8261	n.d.	0.740238	5.44314	0.328835
	42	107.641	225.407	93.2416	72.0013	97.4133	162.021	166.07	128.357	228.871	296.051	232.089	197.854	183.239	340.863	135.927	116.595	144.811	246.389	148.667	120.836
	43	8.26918	6.41639	2.25753	8.11867	3.7195	2.8867	1.30723	5.38774	29.3131	10.0381	5.81836	11.5071	18.2824	16.6256	14.0879	15.039	11.3308	7.45643	3.94374	9.32759
	44	298.747	185.337	160.053	341.104	532.087	293.252	176.296	676.258	1526.62	921.181	261.355	1138.13	930.285	934.344	657.665	838.137	689.3	465.065	263.898	684.899
	45	0.288582	1.32536	0.991691	0.232326	n.d.	0.10377	0.601745	0.00908867	1.77556	2.10268	0.614576	0.141089	1.6748	2.4977	1.31565	0.46891	n.d.	0.921891	0.833444	0.108717
	46	2.18987	2.67757	0.504505	0.870655	0.884609	0.70657	0.322314	0.891496	5.39628	3.13534	0.450789	1.3606	9.23236	5.0826	1.5814	2.99281	3.13433	2.34324	0.583499	1.33335
	47	11.4171	27.2029	7.68637	17.6685	5.66659	25.928	6.40954	10.9745	12.8132	44.3287	9.73337	12.448	17.6355	50.2107	18.5554	26.9853	10.9959	35.397	9.71226	15.9754
	48	17.3122	30.081	21.2763	26.4794	11.7523	22.2243	32.7757	23.3898	23.7045	41.001	41.4102	34.3013	30.2631	74.5646	40.1954	28.623	19.5459	37.8104	32.8234	27.9248
	49	27.748	21.1796	44.2817	11.4577	10.5491	12.2605	46.9858	17.0281	19.5172	22.7345	25.5209	19.8485	69.1786	45.3215	52.2992	24.6156	25.0732	22.7433	40.8221	17.5712
	50	323.747	306.171	286.251	192.051	520.133	324.719	426.958	371.937	552.496	350.452	219.574	262.465	447.721	402.188	262.514	234.096	451.766	344.059	289.712	257.388
	51	268.785	241.277	143.07	197.047	178.971	198.721	247.084	228.525	169.184	200.23	190.062	210.159	262.923	267.101	156.193	264.425	215.077	225.03	179.986	223.66
	52	39.8692	6.09959	20.6345	11.1732	32.8246	5.1861	30.9348	12.6179	61.0599	25.7453	49.9782	22.6012	43.5722	5.33853	55.8875	29.9783	43.1967	8.12018	36.5413	17.5802
	53	165.646	151.246	99.7872	110.072	88.0549	130.111	109.056	153.136	114.242	155.946	91.0163	135.81	170.498	186.991	124.644	167.123	129.828	154.774	105.409	139.856
	54	145.259	222.446	83.5151	115.584	115.415	265.42	133.4	159.31	202.95	338.426	125.315	162.554	165.331	265.536	104.184	166.137	154.006	269.89	109.82	149.331
	55	140.496	191.211	106.897	107.055	235.622	145.654	85.8163	118.714	342.992	189.186	119.799	119.251	174.256	234.112	121.262	124.2	210.905	187.407	107.443	117.131
	56	30.1482	12.8617	24.2153	22.0627	24.1766	7.03392	29.536	21.167	65.8942	27.2996	44.8225	37.6698	61.7836	33.7519	53.1392	29.6923	41.5044	16.9917	36.1275	26.8837
	57	57.8198	6.73167	1.92935	0.62904	34.3851	4.96206	2.23458	0.383633	19.6222	10.6691	2.50981	0.60606	48.2321	13.4756	6.20651	2.0239	37.0367	8.32463	2.86269	0.737606
	58	102.914	101.844	43.2313	45.3256	161.077	123.541	90.3216	90.3561	166.722	179.463	74.546	93.3209	140.132	171.774	107.088	102.107	140.284	140.336	74.7203	79.0375
	59	656.713	479.027	224.815	275.513	799.034	491.769	451.85	549.065	843.856	687.595	393.43	494.31	938.39	807.592	451.886	564.651	802.875	601.397	366.589	453.301
	60	165.299	195.457	130.57	158.194	135.078	157.305	135.085	175.559	222.886	176.253	110.146	210.924	168.12	288.813	188.729	222.982	170.074	198.901	138.377	190.109
	61	22.9161	10.405	0.23021	7.20359	5.63499	4.74755	0.125229	3.00163	12.0157	8.94362	0.237985	10.8555	21.8131	7.18748	2.98756	7.09131	13.5636	7.50672	0.378376	6.38735
	62	11.9587	17.8198	14.5303	8.02079	16.5661	16.8824	10.8173	10.3465	44.6773	37.9485	12.8407	15.3604	28.8902	53.1393	42.2611	12.4953	22.4872	27.9085	17.0896	11.2341
	63	30.0708	16.7242	3.27905	9.3013	34.8755	19.9378	7.09469	20.6919	32.497	47.3	7.96011	26.0615	78.5826	83.8489	40.4168	35.0577	40.4537	33.9114	9.30123	20.4777
	64	113.951	163.442	93.4013	136.196	208.277	146.326	119.885	202.953	217.304	172.714	137.845	187.202	115.224	146.396	105.205	147.65	156.132	156.814	112.885	166.255
	65	136.206	152.381	172.031	139.307	155.818	155.8	285.316	157.309	171.82	138.895	221.169	114.179	152.95	201.767	196.326	145.454	153.677	160.605	214.862	138.121
	66	12.7055	10.9911	16.74	3.45585	8.28422	4.91061	8.36789	2.68566	37.8977	17.794	24.0803	9.25669	27.131	22.8183	29.4053	16.6363	18.1376	12.167	17.7466	6.14865
	67	9.41997	11.1671	13.1745	7.39833	3.13786	6.86697	12.9189	9.32135	22.5729	23.6897	16.8394	17.7154	29.6802	40.7555	32.997	34.3352	11.8627	16.4954	17.5364	14.3112
	68	24.7448	12.2063	14.4584	10.2589	29.8688	9.71195	13.0447	9.37109	62.5638	27.0675	16.8393	20.9994	46.4447	62.2611	78.6674	52.3724	38.2816	21.1417	22.3572	18.0322
	69	12.7263	32.4704	3.57168	13.7961	6.71168	17.0833	3.12679	16.7361	33.4877	55.6777	10.4374	34.9039	37.0369	30.0659	24.474	31.0623	18.0411	31.0423	7.30831	22.3681
	70	5.68647	10.655	3.62015	4.20819	1.52153	3.10849	1.36408	2.79137	7.09217	8.06238	4.93704	8.86691	9.09062	6.59222	8.49583	3.00298	4.85986	6.47739	3.79367	4.20542
	Mock*	104.976	164.526	157.169	88.0251	136.142	107.351	95.5387	84.5174	116.348	152.279	114.616	120.349	103.177	198.54	120.626	107.723	114.448	152.014	120.035	99.1004
		76.2356	95.9841	98.5111	58.0575	88.9255	99.2976	126.932	75.6026	85.1838	90.5395	96.8621	54.7726	64.1244	89.892	114.4	56.9702	78.0084	93.8478	108.495	60.8347
	NTC siRNA*	204.591	144.444	172.642	192.383	138.479	122.16	182.985	180.405	198.086	149.599	218.569	185.761	243.683	136.309	194.248	256.952	192.304	137.728	191.371	201.746
		118.773	215.016	141.64	158.825	129.845	262.624	158.513	217.416	96.6407	183.284	127.354	192.75	136.589	191.972	114.869	180.52	119.448	211.126	134.622	186.18
	Positive Control*	8.14041	14.1624	9.69272	24.6551	3.56916	12.7325	4.51817	11.2501	6.26381	29.1283	15.4531	12.183	6.54612	27.359	15.2895	17.476	5.87501	19.47	10.0857	15.5889
		9.35182	2.47763	7.32216	18.0901	8.02207	0.544255	6.69206	3.90313	18.409	2.68709	8.79839	2.73102	8.85974	2.80903	6.22563	7.8805	10.5174	1.78615	7.19774	6.24357
	Untreated*	96.9961	78.0853	46.367	101.687	38.2838	91.3971	46.2354	100.463	63.9536	120.541	45.2875	116.67	138.785	130.857	61.1407	106.478	75.7694	103.005	49.3598	106.138
		70.7726	65.9289	94.8433	59.0679	67.4837	81.2606	100.537	67.2446	69.8828	90.7737	118.991	91.8094	80.3512	65.2732	98.4632	74.9651	71.9626	75.0607	102.809	72.3084
	* N=8 for the different experimental controls

## Sheet: Supp. Table 5
Supplementary Table 5. siDUX4.6 Activity in 9 FSHD Lines Individual Gene Expression Data
		siDUX4.6 (10nM) Individual Gene Expression Analysis (% Mock)
		KHDC1L				LEUTX				MBD3L2				ZSCAN4				Composite FSHD
	FSHD Myotubes	1	2	3	4	1	2	3	4	1	2	3	4	1	2	3	4	1	2	3	4
	MB01	22.2978	31.8359	59.2801	55.9805	13.3962	9.81194	16.0483	30.42	17.2084	12.9866	24.016	37.5179	17.0585	28.5002	27.3395	33.9775	17.208	18.4397	28.113	38.3846
	MB02	17.9783	2.19029	3.90341	5.19627	2.45168	0.457187	3.62358	4.79879	22.6464	5.6016	3.95617	12.4972	21.6704	6.78742	4.22446	7.02376	12.1275	2.48401	3.92109	6.83992
	MB03	27.4083	8.35637	12.4849	16.4082	14.5319	4.98011	10.3699	4.70758	32.0505	12.6019	10.2288	19.1376	15.9934	6.29117	9.98885	9.18201	21.2567	7.57889	10.7244	10.7937
	MB04	4.09739	0.435266	0.363257	0.164605	0.130118	0.0102168	n.d.	n.d.	10.3701	0.140345	0.0161687	0.00679798	3.09407	0.373039	0.368837	0.627046	2.03371	0.123525	n.d.	n.d.
	MB05	0.361978	0.82993	4.18315	33.5472	n.d.	1.71521	4.22839	10.0101	0.0368821	1.35334	11.4631	9.21937	1.87849	3.24906	4.38621	10.4851	n.d.	1.58172	5.46094	13.4228
	MB06	1.1849	2.65828	0.602222	1.8428	0.367469	0.290888	1.13332	2.54401	0.918857	1.02702	1.58552	3.60154	3.37989	7.63137	3.11753	4.19173	1.07836	1.56901	1.35526	2.90047
	MB10	14.1873	14.2844	16.6706	30.7289	9.39744	4.20305	7.97724	51.4433	16.5098	9.68283	11.5766	42.4046	23.0291	12.6662	8.37339	13.9299	15.0049	9.26337	10.6554	31.0856
	MB11	0.68566	0.356046	0.834241	1.30318	0.0336604	0.235355	0.0050593	0.159166	0.286888	0.972454	1.19825	4.58041	0.815105	0.536763	2.05006	5.14347	0.271043	0.45732	0.319098	1.4868
	MB12	12.6947	12.3242	8.90704	0.90657	2.34458	0.0944998	1.26214	0.129641	8.8968	2.15696	5.36947	1.33911	29.8464	1.1813	5.17371	31.3515	9.42873	1.3125	4.20381	1.4904

## Sheet: Supp. Table 6
Supplementary Table 6. siDUX4.6 Concentration Response Individual Gene Expression Data
			Individual Gene Expression Analysis (% Mock)
			KHDC1L				LEUTX				MBD3L2				ZSCAN4				Composite FSHD
	FSHD Myotubes	siDUX4.6 Conc. (nM)	1	2	3	4	1	2	3	4	1	2	3	4	1	2	3	4	1	2	3	4
	MB05	0.000423377	129.729	120.998	63.2552	99.9119	111.365	92.6054	14.8743	53.0472	66.9682	114.885	7.14252	46.2978	93.1311	85.06	15.5025	119.931	97.4289	102.294	17.9658	73.6535
		0.00381039	112.72	93.0121	74.1998	79.9128	58.8422	107.82	113.527	66.5732	90.597	92.368	101.852	75.2397	57.7898	94.7621	127.742	128.253	76.7651	96.794	102.318	84.6462
		0.0342936	40.7429	60.713	64.1145	43.7915	21.6834	63.4609	38.0831	20.1473	37.3418	98.719	53.3255	25.1149	89.5904	259.92	110.537	103.229	41.4628	99.7142	61.5932	38.8897
		0.308642	37.9752	20.9038	24.0977	24.8222	29.2441	20.627	8.70355	27.288	56.3078	22.9861	22.8509	36.025	41.5205	31.4988	17.7202	70.9167	40.1414	23.6377	17.0711	36.2695
		2.77778	3.43952	23.208	3.09582	3.75421	0.56594	12.8401	3.97252	1.82753	4.04805	15.5212	8.72223	6.99972	14.2382	17.2272	15.2362	15.7843	3.25456	16.8011	6.35823	5.24714
		25	2.29171	4.09217	10.4935	6.99882	4.35215	1.45489	3.2498	0.597177	3.69118	1.49906	28.4726	9.90545	11.5571	2.97274	5.31899	0.51629	4.54171	2.26955	8.47731	2.15018
	MB06	0.000423377	38.6624	78.3411	104.017	109.178	53.2114	96.648	143.643	100.639	69.924	107.246	116.741	106.833	35.1775	65.9745	110.786	101.441	47.4292	85.553	117.903	104.461
		0.00381039	105.096	80.5777	112.473	123.766	86.093	94.54	103.925	181.201	77.2987	108.009	104.485	146.381	92.3522	61.6172	62.4671	124.379	89.6487	84.3817	93.4584	142.15
		0.0342936	94.2629	73.1145	62.9555	81.4491	121.78	104.075	105.265	105.022	108.699	108.327	103.893	112.477	73.416	87.1167	54.2621	68.9591	97.8326	92.0551	78.1808	90.2518
		0.308642	59.7162	52.1848	110.916	61.4903	50.0464	29.5384	80.8656	103.812	58.482	47.3252	80.3931	109.235	46.2638	44.2927	108.319	70.8841	53.3252	42.3973	94.009	83.8477
		2.77778	7.2848	11.806	6.72632	11.3986	9.79588	6.15715	6.13542	8.64043	17.1467	14.6283	10.5324	14.6503	15.5727	12.0894	10.4054	17.9666	11.749	10.6481	8.20073	12.6889
		25	1.07532	10.9677	7.10427	1.4618	0.675002	14.0665	0.324357	0.916464	2.27297	13.8972	0.636595	1.0825	1.29138	3.04458	1.00239	2.36513	1.20815	8.98853	1.10119	1.36089

## Sheet: Supp. Table 7
Supplementary Table 7. Human Myotubes RNAseq Differential Expression
			DUX4_downstream_genes (Yao et al. 2014)	FSHD_NTsiRNA_vs_Healthy_NTsiRNA			FSHD_siDUX4.6_vs_FSHD_NTsiRNA			Healthy_siDUX4.6_vs_Healthy_NTsiRNA
Gene_stable_ID	Gene_name	Gene_type		log2FC	P.Val	FDR	log2FC	P.Val	FDR	log2FC	P.Val	FDR
ENSG00000269466	H3Y1	protein_coding		7.23754	3.56638e-21	3.10151e-18	-3.85451	2.52497e-15	1.26871e-12	0.950751	0.15918	1
ENSG00000257951	AC126177.5	unprocessed_pseudogene		7.12394	1.98218e-21	1.86589e-18	-4.04399	9.27976e-17	7.77128e-14	0.374756	0.56638	1
ENSG00000251258	RFPL4B	protein_coding	YES	6.99063	9.39535e-19	5.90106e-16	-3.91814	3.01736e-14	1.1763e-11	0.356065	0.622992	1
ENSG00000213921	LEUTX	protein_coding	YES	6.87066	3.28171e-19	2.24857e-16	-4.48295	1.55526e-17	1.7583e-14	0.260128	0.70878	1
ENSG00000180532	ZSCAN4	protein_coding	YES	6.86351	1.37965e-22	1.55976e-19	-4.21021	2.16541e-19	4.4511e-16	0.493989	0.41003	1
ENSG00000144010	TRIM43B	protein_coding	YES	6.83675	1.10921e-21	1.1943e-18	-3.91108	3.93926e-17	3.71127e-14	-0.488833	0.431155	1
ENSG00000157765	SLC34A2	protein_coding	YES	6.66996	3.17841e-18	1.75286e-15	-4.12119	1.46906e-15	7.90877e-13	0.0198257	0.977666	1
ENSG00000196946	ZNF705A	protein_coding	YES	6.62758	4.47658e-18	2.41e-15	-4.35546	1.32931e-16	9.69584e-14	0.256751	0.717277	1
ENSG00000235268	KDM4E	protein_coding	YES	6.53394	1.32573e-16	5.4502e-14	-3.71532	1.05249e-12	2.79975e-10	0.227863	0.761887	1
ENSG00000230522	MBD3L2	protein_coding	YES	6.51023	1.13873e-18	6.95885e-16	-4.17366	1.1228e-16	8.75437e-14	-0.423329	0.532092	1
ENSG00000116721	PRAMEF1	protein_coding	YES	6.48418	5.06959e-18	2.66578e-15	-4.28996	1.10466e-16	8.75437e-14	-0.2144	0.757862	1
ENSG00000144015	TRIM43	protein_coding	YES	6.46943	8.3581e-19	5.39957e-16	-3.94882	7.49599e-16	4.46031e-13	-0.463512	0.488546	1
ENSG00000251360	KHDC1P1	transcribed_unprocessed_pseudogene	YES	6.42842	1.37659e-13	3.53705e-11	-4.59586	8.92414e-14	3.10436e-11	-0.579616	0.506946	1
ENSG00000250386	H3P21	processed_pseudogene		6.29787	1.65078e-24	2.07366e-21	-3.68499	4.09905e-20	1.15854e-16	-0.0725929	0.886041	1
ENSG00000116726	PRAMEF12	protein_coding	YES	6.18967	8.41754e-18	4.32566e-15	-4.35718	1.03928e-17	1.34875e-14	-0.67126	0.318632	1
ENSG00000120952	PRAMEF2	protein_coding	YES	6.17375	5.71219e-14	1.59455e-11	-4.01801	1.39275e-12	3.53838e-10	-0.478575	0.559535	1
ENSG00000099725	PRKY	protein_coding		6.13493	7.71075e-45	1.9372e-41	0.0583533	0.668439	0.929572	0.175607	0.457359	1
ENSG00000198692	EIF1AY	protein_coding		6.12437	3.28802e-58	1.85863e-54	-0.0665763	0.44833	0.835505	-0.215016	0.15944	1
ENSG00000249620	H3P18	processed_pseudogene		6.1123	2.31362e-13	5.67729e-11	-4.31352	2.49737e-13	7.84277e-11	-0.500383	0.552033	1
ENSG00000131002	TXLNGY	transcribed_unprocessed_pseudogene		6.09793	1.78363e-57	8.06591e-54	0.0523539	0.558383	0.892152	0.176163	0.257095	1
ENSG00000276623	AC106872.11	processed_pseudogene		6.07597	2.06304e-21	1.86589e-18	-4.74815	9.46515e-24	4.28033e-20	0.481144	0.389094	1
ENSG00000012817	KDM5D	protein_coding		6.03519	7.58719e-55	2.45077e-51	-0.0757269	0.43261	0.827839	-0.314213	0.0626643	1
ENSG00000067646	ZFY	protein_coding		5.96853	2.58679e-58	1.85863e-54	-0.100697	0.239031	0.661696	-0.449053	0.00312392	0.650765
ENSG00000129824	RPS4Y1	protein_coding		5.9514	4.99149e-73	1.12863e-68	0.0459532	0.3875	0.79714	-0.24285	0.00978685	1
ENSG00000196589	MBD3L2B	protein_coding		5.93987	1.27638e-17	6.27394e-15	-3.93626	2.47372e-16	1.64509e-13	0.548846	0.399219	1
ENSG00000223638	RFPL4A	protein_coding	YES	5.92361	1.38354e-15	4.9656e-13	-3.43314	3.66993e-12	8.77275e-10	0.803134	0.265853	1
ENSG00000249156	TAF11L12	protein_coding		5.91995	1.1744e-13	3.05223e-11	-3.30916	4.49931e-10	6.5214e-08	0.251527	0.753262	1
ENSG00000114374	USP9Y	protein_coding		5.90857	3.83847e-55	1.44653e-51	-0.0443977	0.634707	0.922567	0.0997338	0.53798	1
ENSG00000183878	UTY	protein_coding		5.89038	2.07437e-48	5.86294e-45	-0.171119	0.143324	0.522861	-0.116408	0.563004	1
ENSG00000236941	AC106872.1	processed_pseudogene		5.7957	8.89815e-18	4.47102e-15	-3.97569	3.65258e-17	3.5908e-14	0.3458	0.582782	1
ENSG00000256980	KHDC1L	protein_coding	YES	5.72964	1.29142e-14	3.89336e-12	-3.98855	2.45486e-14	9.91195e-12	0.261869	0.720999	1
ENSG00000256980	KHDC1L	protein_coding	YES	5.72964	1.29142e-14	3.89336e-12	-3.98855	2.45486e-14	9.91195e-12	0.261869	0.720999	1
ENSG00000067048	DDX3Y	protein_coding		5.7128	4.37901e-60	4.95069e-56	-0.151706	0.0516615	0.293119	-0.107691	0.420135	1
ENSG00000182315	MBD3L3	protein_coding	YES	5.70045	3.70692e-11	5.78049e-09	-3.98708	5.3397e-11	9.50677e-09	-0.417046	0.643994	1
ENSG00000204481	PRAMEF14	protein_coding	YES	5.68478	1.27583e-14	3.89336e-12	-3.57092	1.32188e-12	3.43552e-10	0.347946	0.632487	1
ENSG00000272382	AC025171.5	lncRNA		5.67767	5.82934e-12	1.04609e-09	-3.71946	7.94414e-11	1.36079e-08	-0.119531	0.888362	1
ENSG00000176728	TTTY14	lncRNA		5.65861	1.68129e-34	2.92429e-31	0.175637	0.329604	0.753526	-0.484156	0.122598	1
ENSG00000133101	CCNA1	protein_coding	YES	5.547	2.07686e-15	7.2246e-13	-3.92486	2.02009e-15	1.06224e-12	-0.091452	0.892936	1
ENSG00000163286	ALPG	protein_coding		5.48552	7.89007e-09	7.28173e-07	-2.76067	1.49265e-05	0.000551602	-0.201482	0.845568	1
ENSG00000204449	TRIM49C	protein_coding	YES	5.46894	2.68348e-12	5.14204e-10	-3.9764	9.60778e-13	2.58621e-10	0.374109	0.641393	1
ENSG00000144188	TRIM43CP	unprocessed_pseudogene	YES	5.4113	4.95444e-16	1.89873e-13	-3.36166	1.10037e-13	3.65888e-11	0.0295643	0.963231	1
ENSG00000254764	TRIM53CP	unprocessed_pseudogene	YES	5.40153	2.40918e-12	4.6559e-10	-3.68792	8.45623e-12	1.82099e-09	0.948196	0.232561	1
ENSG00000182053	TRIM49B	protein_coding	YES	5.38664	8.83165e-14	2.34932e-11	-3.82658	7.35139e-14	2.681e-11	0.40698	0.573707	1
ENSG00000267908	ZSCAN5DP	unprocessed_pseudogene		5.33858	6.21089e-17	2.80869e-14	-4.03192	2.85869e-18	4.30919e-15	-0.0683686	0.909889	1
ENSG00000233864				5.31452	4.49807e-35	8.47548e-32	-0.121192	0.464088	0.845881	-0.910275	0.0020831	0.566499
ENSG00000168930	TRIM49	protein_coding	YES	5.31445	1.22913e-16	5.14665e-14	-3.95776	1.13335e-17	1.34875e-14	-0.81749	0.183166	1
ENSG00000206159	GYG2P1	transcribed_unprocessed_pseudogene		5.26523	2.44542e-37	5.52935e-34	0.480093	0.00210386	0.0307032	-8.88178e-16	1	1
ENSG00000268799	H3Y2	protein_coding		5.25664	7.22736e-13	1.63418e-10	-3.5562	3.68587e-12	8.77275e-10	0.595324	0.425003	1
ENSG00000204455	TRIM51BP	unprocessed_pseudogene	YES	5.25172	3.64084e-14	1.04206e-11	-4.28035	8.17586e-17	7.30197e-14	0.360538	0.601161	1
ENSG00000249357				5.2484	2.63064e-10	3.46197e-08	-3.37658	4.4127e-09	4.7969e-07	-0.480138	0.586469	1
ENSG00000178928	TPRX1	protein_coding	YES	5.24332	2.16647e-10	2.90658e-08	-2.7128	8.3351e-07	4.83243e-05	0.894705	0.308547	1
ENSG00000243073	PRAMEF4	protein_coding	YES	5.2269	1.90039e-11	3.18294e-09	-3.69221	1.96815e-11	3.8877e-09	0.127334	0.875217	1
ENSG00000236217	C1DP2	processed_pseudogene	YES	5.21821	2.06595e-09	2.25668e-07	-3.66083	2.59683e-09	3.02664e-07	0.272839	0.771308	1
ENSG00000255855	KDM4F	protein_coding		5.21384	2.94341e-14	8.64329e-12	-3.86632	4.09937e-15	1.97214e-12	-8.88178e-16	1	1
ENSG00000182330	PRAMEF8	protein_coding	YES	5.14672	2.13396e-15	7.31076e-13	-3.20841	3.55142e-13	1.05664e-10	0.393492	0.533312	1
ENSG00000204478	PRAMEF20	protein_coding	YES	4.98624	2.17245e-10	2.90658e-08	-3.61734	9.52547e-11	1.58368e-08	-0.702915	0.399723	1
ENSG00000165246	NLGN4Y	protein_coding		4.98121	3.60997e-26	5.10157e-23	0.186915	0.388659	0.797835	0.15976	0.669949	1
ENSG00000128253	RFPL2	protein_coding	YES	4.90448	1.32347e-11	2.26705e-09	-3.53527	6.74521e-12	1.49169e-09	0.313334	0.677447	1
ENSG00000234795	RFTN1P1	transcribed_unprocessed_pseudogene		4.83821	7.25978e-19	4.82797e-16	-0.146752	0.610236	0.915932	0.12865	0.79628	1
ENSG00000218725	B3GALNT2P1	processed_pseudogene		4.82902	8.16437e-15	2.67543e-12	-3.63072	5.90595e-16	3.60918e-13	0.509809	0.405147	1
ENSG00000150244	TRIM48	protein_coding	YES	4.8227	5.47927e-09	5.2275e-07	-3.02175	1.26236e-07	9.21579e-06	1.23254	0.172362	1
ENSG00000250782	TAF11L14	protein_coding		4.80302	2.27193e-12	4.42851e-10	-3.1124	4.7953e-11	8.74408e-09	0.227187	0.746201	1
ENSG00000225520				4.78052	1.03875e-14	3.30806e-12	-0.0885142	0.801069	0.964402	-0.801303	0.190369	1
ENSG00000179172	HNRNPCL1	protein_coding	YES	4.77051	8.77487e-09	7.96821e-07	-3.75362	3.87441e-10	5.72576e-08	0.488586	0.58882	1
ENSG00000171872	KLF17	protein_coding	YES	4.76886	1.18673e-07	7.62306e-06	-2.9741	1.9157e-06	9.82219e-05	0.376167	0.706625	1
ENSG00000270601	PRAMEF5	protein_coding	YES	4.76433	2.63982e-11	4.29417e-09	-3.77357	4.41835e-13	1.28081e-10	0.127334	0.864514	1
ENSG00000274178	PRAMEF28P	unprocessed_pseudogene		4.66612	1.01505e-10	1.45261e-08	-2.6287	6.76222e-08	5.40285e-06	-0.061623	0.935461	1
ENSG00000219061	TRIM51FP	unprocessed_pseudogene	YES	4.66389	2.55302e-11	4.18306e-09	-3.64995	6.70939e-13	1.85007e-10	-0.278253	0.703115	1
ENSG00000283039	KLF18	protein_coding		4.64374	8.60002e-14	2.31494e-11	-3.23994	1.45748e-13	4.70787e-11	-0.423527	0.496974	1
ENSG00000225581	TRIM53AP	unprocessed_pseudogene	YES	4.61892	2.70223e-11	4.3643e-09	-3.68973	3.27359e-13	1.00026e-10	-1.46271	0.0462437	1
ENSG00000204501	PRAMEF15	protein_coding	YES	4.61207	3.54934e-08	2.72973e-06	-3.27916	3.08245e-08	2.6202e-06	-0.0668374	0.942102	1
ENSG00000254104	AC136777.2	processed_pseudogene		4.60725	2.8547e-08	2.24905e-06	-4.08216	3.47813e-11	6.55367e-09	-0.629507	0.490533	1
ENSG00000239810	PRAMEF11	protein_coding	YES	4.56684	1.52675e-09	1.73474e-07	-3.72328	1.60821e-11	3.24672e-09	-1.00807	0.217303	1
ENSG00000166013	TRIM53BP	unprocessed_pseudogene	YES	4.56613	4.30179e-13	9.92528e-11	-3.25915	3.00392e-13	9.30433e-11	-1.01723	0.113928	1
ENSG00000204505	PRAMEF9	protein_coding	YES	4.5571	4.15127e-08	3.11842e-06	-3.68725	9.96359e-10	1.30981e-07	-0.167324	0.854901	1
ENSG00000227447	XGY1	unprocessed_pseudogene		4.54421	4.9455e-10	6.03286e-08	-0.0354583	0.93717	0.988826	0.498732	0.522666	1
ENSG00000232423	PRAMEF6	protein_coding	YES	4.54166	6.53926e-07	3.47904e-05	-3.39302	1.8853e-07	1.3157e-05	-0.273565	0.78958	1
ENSG00000229292	RFPL4AL1	protein_coding		4.48779	1.1619e-09	1.34039e-07	-3.63889	1.41254e-11	2.87739e-09	-0.154735	0.845013	1
ENSG00000204479	PRAMEF17	protein_coding	YES	4.40438	4.10443e-06	0.000169044	-3.36566	8.49161e-07	4.89806e-05	0.214141	0.843871	1
ENSG00000275774	HNRNPCL2	protein_coding		4.36655	4.30573e-09	4.21458e-07	-3.66813	1.97729e-11	3.8877e-09	0.406193	0.614426	1
ENSG00000237247	MBD3L5	protein_coding	YES	4.3165	1.20682e-06	5.99721e-05	-3.32828	1.76147e-07	1.24854e-05	0.437482	0.662738	1
ENSG00000124900	TRIM51	protein_coding	YES	4.31548	4.83717e-11	7.49132e-09	-3.39236	1.15518e-12	3.03719e-10	0.796595	0.249182	1
ENSG00000249666				4.2264	1.82681e-11	3.08254e-09	-2.74459	2.99949e-10	4.52144e-08	-0.238157	0.716216	1
ENSG00000229542				4.21849	2.26735e-09	2.42312e-07	-3.21977	2.23246e-10	3.45741e-08	-0.309563	0.684356	1
ENSG00000204480	PRAMEF19	protein_coding	YES	4.19731	6.30938e-08	4.43048e-06	-3.37221	2.0083e-09	2.45458e-07	-0.768618	0.370985	1
ENSG00000162975	KCNF1	protein_coding		4.12875	1.00503e-12	2.18506e-10	-2.44138	4.46876e-10	6.51892e-08	1.29685	0.0305484	1
ENSG00000279169	PRAMEF13	protein_coding	YES	4.11074	1.10453e-05	0.000395166	-3.22431	1.51191e-06	8.01938e-05	0.102183	0.923957	1
ENSG00000258873	DUXA	protein_coding	YES	4.06283	3.39312e-09	3.47157e-07	-2.96991	1.29042e-09	1.64845e-07	-1.02207	0.171863	1
ENSG00000249910	TRIM51CP	unprocessed_pseudogene	YES	4.03324	2.61325e-07	1.51207e-05	-3.02407	6.42549e-08	5.15201e-06	0.436014	0.618023	1
ENSG00000197582	GPX1P1	processed_pseudogene		4.00995	6.43605e-21	5.01812e-18	-0.0218854	0.919674	0.986194	-0.288772	0.443252	1
ENSG00000255194				3.90788	5.01071e-08	3.67998e-06	-2.5613	3.09325e-07	2.04507e-05	0.227187	0.773845	1
ENSG00000274764	PRAMEF27	protein_coding		3.87491	4.96077e-07	2.68988e-05	-3.35974	2.80199e-09	3.19979e-07	-0.236841	0.783924	1
ENSG00000186232				3.86795	1.26712e-09	1.45436e-07	-3.23137	5.47803e-12	1.22811e-09	0	1	1
ENSG00000273018	FAM106A	lncRNA		3.86312	8.58674e-11	1.26075e-08	-0.0995369	0.783331	0.9612	-0.217218	0.729036	1
ENSG00000189253	TRIM64B	protein_coding	YES	3.86013	3.36221e-09	3.45558e-07	-3.17589	2.98785e-11	5.72528e-09	0.530778	0.45304	1
ENSG00000251076	AC104126.1	lncRNA		3.84287	5.37768e-11	8.10631e-09	-3.43854	7.89183e-15	3.64168e-12	-0.0147947	0.980799	1
ENSG00000251163	PRELID3BP4	processed_pseudogene		3.82083	4.51136e-07	2.46989e-05	-2.78727	2.21929e-07	1.51602e-05	0.227187	0.788776	1
ENSG00000237194	SNAI1P1	processed_pseudogene	YES	3.79105	9.28456e-10	1.08213e-07	-2.5412	4.40388e-09	4.7969e-07	0.681113	0.306421	1
ENSG00000282757	DUXB	protein_coding		3.69559	1.92257e-06	8.9447e-05	-2.74748	6.70769e-07	4.04447e-05	0.388786	0.658063	1
ENSG00000269118	FAM90A28P	transcribed_unprocessed_pseudogene		3.6885	3.03019e-09	3.1574e-07	-1.9459	3.3474e-06	0.000156381	-0.758948	0.260917	1
ENSG00000220948	TRIM51GP	protein_coding	YES	3.659	4.50827e-10	5.60091e-08	-3.79194	2.43867e-16	1.64509e-13	-0.274881	0.660516	1
ENSG00000165929	TC2N	protein_coding	YES	3.65757	0.000551678	0.00906541	-3.33111	1.41558e-05	0.000529051	0.406373	0.744051	1
ENSG00000183439	TRIM61	protein_coding		3.6231	1.35233e-12	2.80528e-10	-0.42374	0.162444	0.557111	0.237912	0.648725	1
ENSG00000205622	AP001042.1	lncRNA		3.60931	3.33267e-13	7.84949e-11	-3.22082	1.67667e-17	1.80529e-14	-0.183121	0.71483	1
ENSG00000204510	PRAMEF7	protein_coding	YES	3.58771	7.85018e-06	0.000298035	-2.78325	1.28275e-06	6.98897e-05	-0.309563	0.735712	1
ENSG00000156510	HKDC1	protein_coding		3.58723	4.765e-16	1.85761e-13	-2.31505	2.30325e-14	9.46886e-12	0.133878	0.752703	1
ENSG00000230268	SSU72P8	protein_coding	YES	3.55078	1.56795e-05	0.00052994	-2.75998	2.71972e-06	0.000131965	0.00978367	0.991725	1
ENSG00000214534	ZNF705E	protein_coding	YES	3.54266	8.16567e-09	7.47506e-07	-3.57958	4.80266e-14	1.80988e-11	-0.110326	0.868987	1
ENSG00000164251	F2RL1	protein_coding		3.53609	0.0014736	0.0189639	-0.782771	0.304314	0.728825	-0.366189	0.780723	1
ENSG00000277058	HNRNPCL3	protein_coding		3.53304	5.78837e-06	0.000228413	-3.21921	1.96918e-08	1.78816e-06	-0.0823765	0.926095	1
ENSG00000205663				3.52756	0.00784711	0.0624977	0.0986743	0.914184	0.985864	-0.236841	0.881293	1
ENSG00000279143	AC139099.3	TEC		3.45845	1.00709e-06	5.12867e-05	-2.85174	2.70632e-08	2.33811e-06	0	1	1
ENSG00000204450	TRIM64	protein_coding	YES	3.45231	5.65054e-08	4.06893e-06	-2.65101	6.41383e-09	6.65243e-07	0.227187	0.746172	1
ENSG00000256779	AP002383.3	transcribed_processed_pseudogene		3.45031	1.06503e-07	6.98014e-06	-2.74593	4.84955e-09	5.19683e-07	-0.441195	0.540263	1
ENSG00000187569	DPPA3	protein_coding	YES	3.41761	1.37837e-06	6.67373e-05	-2.19942	8.59072e-06	0.000346725	0.886643	0.268991	1
ENSG00000162444	RBP7	protein_coding		3.37603	3.57309e-06	0.000149613	-2.79048	1.21307e-07	8.90543e-06	-0.0238352	0.977018	1
ENSG00000173110	HSPA6	protein_coding	YES	3.35751	0.00110143	0.0152413	-1.65504	0.0204967	0.162786	0.0307228	0.979818	1
ENSG00000154620	TMSB4Y	protein_coding		3.26177	1.47098e-15	5.19691e-13	-0.467048	0.0441331	0.266959	-0.238157	0.548403	1
ENSG00000228970	UBTFL6	unprocessed_pseudogene		3.25525	2.44617e-06	0.000108665	-2.42325	8.44613e-07	4.88428e-05	-0.236841	0.762231	1
ENSG00000138615	CILP	protein_coding		3.23766	0.00778271	0.0621658	-0.359653	0.668529	0.929572	-0.260854	0.857634	1
ENSG00000182853	VMO1	protein_coding		3.20495	7.63651e-07	3.99697e-05	-2.20587	1.35257e-06	7.29902e-05	0.484698	0.506441	1
ENSG00000197213	ZSCAN5B	protein_coding	YES	3.20298	3.92465e-06	0.000162231	-2.43638	8.91292e-07	5.10203e-05	-0.834124	0.292129	1
ENSG00000278464	AC068506.1	lncRNA		3.17569	1.54281e-11	2.62289e-09	-3.14231	1.82591e-17	1.87662e-14	-0.54772	0.265335	1
ENSG00000176979	TRIM60	protein_coding		3.16615	2.81434e-08	2.23281e-06	-3.34239	5.32296e-14	1.97307e-11	-0.427836	0.495076	1
ENSG00000248632				3.16495	6.43109e-10	7.65333e-08	-0.276348	0.383053	0.79366	-0.567714	0.301367	1
ENSG00000142319	SLC6A3	protein_coding		3.14039	0.000231611	0.00465095	-2.77795	6.86371e-06	0.000288467	0.197505	0.842921	1
ENSG00000189348	FAM90A27P	transcribed_unprocessed_pseudogene	YES	3.12922	4.32869e-08	3.24093e-06	-2.01415	4.08657e-07	2.6476e-05	0.82837	0.190634	1
ENSG00000227160	THEM7P	transcribed_unitary_pseudogene		3.10297	4.06047e-09	4.04455e-07	-2.51015	6.56688e-11	1.13346e-08	-0.107695	0.850496	1
ENSG00000233834	AC005083.1	lncRNA	YES	3.0995	8.52206e-09	7.76985e-07	-3.36425	2.64062e-15	1.29798e-12	-0.370614	0.527695	1
ENSG00000275895	U2AF1L5	protein_coding		3.05442	0.00489561	0.0447071	-0.282093	0.705786	0.937537	-8.88178e-16	1	1
ENSG00000145626	UGT3A1	protein_coding		3.02163	6.10281e-08	4.33933e-06	-2.51763	6.52186e-10	9.2166e-08	-0.0196904	0.974499	1
ENSG00000228709	LINC02575	lncRNA		3.01147	0.000292375	0.00553656	-3.09658	4.63815e-07	2.92942e-05	-0.295085	0.761739	1
ENSG00000134321	RSAD2	protein_coding		2.98986	0.000179824	0.00380711	-0.248193	0.644514	0.924138	0.074551	0.936179	1
ENSG00000261424	ATP5PBP7	processed_pseudogene		2.95566	2.57044e-05	0.000804609	-2.30435	4.52782e-06	0.000200742	0.70893	0.381847	1
ENSG00000172482	AGXT	protein_coding	YES	2.92285	0.0107932	0.0776667	0.750798	0.345068	0.765283	0.260107	0.84977	1
ENSG00000117226	GBP3	protein_coding		2.92087	4.00593e-13	9.33795e-11	-0.0365135	0.876631	0.979784	0.0611355	0.880711	1
ENSG00000127399	LRRC61	protein_coding		2.92036	0.000146543	0.00325171	-0.410914	0.427958	0.824658	0.554593	0.53644	1
ENSG00000140795	MYLK3	protein_coding		2.90262	1.83543e-08	1.53707e-06	-1.93081	8.69595e-08	6.71072e-06	0.237047	0.674826	1
ENSG00000187545	PRAMEF10	protein_coding	YES	2.8944	8.54623e-06	0.000317827	-2.86416	3.66332e-09	4.04055e-07	-0.292182	0.694315	1
ENSG00000131668	BARX1	protein_coding		2.89404	1.27057e-05	0.00044472	-2.09389	8.43111e-06	0.00034103	0.218708	0.77348	1
ENSG00000175894	TSPEAR	protein_coding		2.85172	0.000200887	0.00415958	-2.11936	0.00010041	0.00271251	0.256751	0.774351	1
ENSG00000273388	AC005291.2	lncRNA		2.83464	0.0657188	0.243601	0.329841	0.759383	0.954805	0.258044	0.88994	1
ENSG00000269904	MAP2K4P1	transcribed_processed_pseudogene		2.81999	0.000114091	0.00266499	-1.77538	0.00052032	0.0101073	0.200269	0.813747	1
ENSG00000164176	EDIL3	protein_coding		2.78701	0.0229109	0.126443	0.172946	0.838976	0.973671	0.900141	0.54191	1
ENSG00000138079	SLC3A1	protein_coding		2.74012	4.93456e-14	1.39469e-11	-2.61499	6.09434e-20	1.37799e-16	-0.282975	0.435669	1
ENSG00000259904	ACTG1P15	processed_pseudogene		2.73974	7.91565e-05	0.00200876	-2.0182	4.23064e-05	0.00133789	1.02245	0.20665	1
ENSG00000229238	PPP1R12BP1	unprocessed_pseudogene		2.73222	1.01855e-06	5.17538e-05	-0.154318	0.671279	0.930441	0.272839	0.66487	1
ENSG00000260197	AC010889.1	lncRNA		2.71004	1.4318e-10	2.01084e-08	-0.150388	0.560263	0.892349	8.88178e-16	1	1
ENSG00000229828	PDE4DIPP1	unprocessed_pseudogene		2.70091	0.013081	0.0882296	-0.153979	0.838089	0.973554	-0.309563	0.812527	1
ENSG00000279804	PRAMEF18	protein_coding	YES	2.68545	0.000463774	0.00796234	-2.89795	3.60536e-07	2.36979e-05	-0.903645	0.317203	1
ENSG00000103710	RASL12	protein_coding		2.66129	0.00535323	0.047786	0.0447795	0.945731	0.990092	0.830483	0.466891	1
ENSG00000053108	FSTL4	protein_coding		2.65905	2.78621e-06	0.000120457	-0.0260408	0.944117	0.989944	1.05271	0.104939	1
ENSG00000198848	CES1	protein_coding		2.64748	0.0512852	0.210049	-0.0897331	0.924592	0.986808	-0.0254904	0.987614	1
ENSG00000104723	TUSC3	protein_coding		2.64391	0.00100149	0.0141884	0.150643	0.783182	0.9612	0.152574	0.872144	1
ENSG00000250891	LINC02208	lncRNA		2.60469	1.1545e-05	0.000409049	-1.5801	0.000130801	0.00334186	1.03017	0.132771	1
ENSG00000267654				2.60365	0.000125859	0.00288765	-1.79828	0.000174406	0.00418629	-0.13309	0.86625	1
ENSG00000225210	DUXAP9	transcribed_processed_pseudogene		2.59176	0.0289456	0.147341	0.501359	0.544071	0.884988	-0.318321	0.823824	1
ENSG00000229153	EPHA1-AS1	lncRNA		2.58055	0.00196902	0.0234077	-1.95346	0.000973183	0.0167463	-0.279445	0.777341	1
ENSG00000170684	ZNF296	protein_coding	YES	2.56827	2.583e-17	1.24264e-14	-2.06209	5.52057e-20	1.37799e-16	-0.168343	0.55535	1
ENSG00000255160	AC009652.1	lncRNA		2.55288	2.15465e-06	9.82234e-05	-1.31403	0.000356396	0.00755954	0.814075	0.184554	1
ENSG00000130303	BST2	protein_coding		2.52976	9.70411e-13	2.15117e-10	0.012655	0.951607	0.991373	-0.196986	0.585851	1
ENSG00000229361	UBTFL7	processed_pseudogene	YES	2.5098	1.31977e-05	0.000459035	-2.28593	6.38279e-08	5.13598e-06	0.283896	0.66739	1
ENSG00000118094	TREH	protein_coding		2.50946	0.00319718	0.0332831	0.0743157	0.898759	0.983299	1.47097	0.148833	1
ENSG00000187800	PEAR1	protein_coding		2.50905	0.0339497	0.163049	-0.0858545	0.916996	0.986194	0.0797691	0.955416	1
ENSG00000134326	CMPK2	protein_coding		2.50433	0.0015438	0.0196327	-0.0385859	0.943056	0.98987	-0.158867	0.865184	1
ENSG00000279508				2.50311	0.0470174	0.199346	0.0250375	0.97728	0.996536	0.113124	0.940781	1
ENSG00000164736	SOX17	protein_coding		2.49589	9.87426e-08	6.52531e-06	-0.193955	0.517924	0.871792	-0.241981	0.641189	1
ENSG00000158246	TENT5B	protein_coding		2.48662	3.00851e-12	5.62193e-10	-2.27276	8.39641e-17	7.30197e-14	0.252742	0.490669	1
ENSG00000237659	RNASEH2CP1	processed_pseudogene		2.47813	0.000831615	0.0124445	0.0628788	0.900798	0.983721	8.88178e-16	1	1
ENSG00000254919	AC090692.1	lncRNA		2.47775	4.82137e-07	2.62058e-05	-2.42531	6.35458e-11	1.10526e-08	0.196631	0.721525	1
ENSG00000186510	CLCNKA	protein_coding		2.4678	5.06361e-08	3.70529e-06	0.295484	0.307124	0.731911	0.925115	0.0670365	1
ENSG00000280269	AP000577.2	TEC		2.46379	5.05164e-06	0.000203969	-1.3255	0.000353929	0.00754971	0.528083	0.391576	1
ENSG00000133110	POSTN	protein_coding		2.46171	0.0511421	0.209754	0.340224	0.699488	0.936771	0.341417	0.822974	1
ENSG00000215252	GOLGA8B	protein_coding		2.4474	1.0572e-24	1.40613e-21	0.39681	0.000717611	0.0130749	0.160476	0.41226	1
ENSG00000261723	AC008870.5	lncRNA		2.44275	4.83081e-10	5.93639e-08	-1.76397	2.50862e-10	3.80687e-08	-0.712994	0.0915728	1
ENSG00000167434	CA4	protein_coding		2.44109	0.000450468	0.00778116	-1.66278	0.000699822	0.0128231	-0.0113233	0.988935	1
ENSG00000185745	IFIT1	protein_coding		2.43784	2.7085e-06	0.000118	-0.0286557	0.932854	0.9886	-0.152002	0.796423	1
ENSG00000214754	AC004870.1	processed_pseudogene		2.43567	5.10039e-05	0.00141156	-1.94986	6.15856e-06	0.000263235	0.893885	0.201179	1
ENSG00000234665	LERFS	lncRNA		2.4222	6.26328e-06	0.000244592	0.0810619	0.818405	0.96945	1.7858	0.00450439	0.771582
ENSG00000156395	SORCS3	protein_coding		2.42076	0.00131312	0.017353	0.0737182	0.885971	0.981129	-0.334882	0.706949	1
ENSG00000198768	APCDD1L	protein_coding		2.384	1.84409e-12	3.68997e-10	0.300402	0.135955	0.508785	0.334117	0.336181	1
ENSG00000265185	SNORD3B-1	snoRNA		2.37719	0.000595235	0.00957925	-0.855752	0.0717139	0.360258	0.0110995	0.989119	1
ENSG00000121236	TRIM6	protein_coding		2.37317	7.29237e-06	0.000279471	-0.0945594	0.786313	0.962053	-0.649272	0.284272	1
ENSG00000267287	AC068473.3	lncRNA		2.36911	2.91725e-06	0.000124692	-0.25937	0.435283	0.829418	0.385391	0.503072	1
ENSG00000231535	LINC00278	lncRNA		2.36896	8.69155e-08	5.90164e-06	-0.0528814	0.851704	0.975942	0.227187	0.643071	1
ENSG00000114200	BCHE	protein_coding		2.36398	9.76344e-05	0.00236614	-0.484156	0.236368	0.65869	0.328268	0.641633	1
ENSG00000215372	ZNF705G	protein_coding	YES	2.36179	8.81072e-05	0.00217726	-1.47512	0.000462076	0.00921562	0.821559	0.242207	1
ENSG00000171476	HOPX	protein_coding		2.35741	1.8935e-07	1.15713e-05	0.47622	0.104565	0.446424	0.63093	0.212701	1
ENSG00000157601	MX1	protein_coding		2.35716	0.000898359	0.013156	-0.0739032	0.878433	0.97998	-0.125713	0.880593	1
ENSG00000180318	ALX1	protein_coding		2.35207	0.0010763	0.0149563	-0.335123	0.494842	0.859994	0.709778	0.404244	1
ENSG00000204711	C9orf135	protein_coding		2.34482	0.000505517	0.00848571	-2.40766	1.24133e-06	6.77962e-05	-0.314817	0.691088	1
ENSG00000144681	STAC	protein_coding		2.33502	0.0638167	0.239138	0.557814	0.5269	0.877975	-0.336887	0.825174	1
ENSG00000145708	CRHBP	protein_coding	YES	2.33311	0.00685218	0.0567111	-0.38883	0.513996	0.870723	0.179913	0.86141	1
ENSG00000131864	USP29	protein_coding	YES	2.32004	0.000289675	0.00550407	-2.5309	1.15955e-07	8.56815e-06	-0.38532	0.60727	1
ENSG00000050327	ARHGEF5	protein_coding		2.31957	2.67532e-08	2.1451e-06	0.292101	0.271073	0.697536	0.593422	0.197426	1
ENSG00000236435	TSPY12P	unprocessed_pseudogene		2.31375	7.85585e-06	0.000298035	0.148708	0.663309	0.928277	0	1	1
ENSG00000261083	LINC02516	lncRNA		2.30704	3.91508e-06	0.000162231	-2.34262	4.96407e-10	7.10397e-08	0.421704	0.458727	1
ENSG00000140465	CYP1A1	protein_coding		2.29813	0.000203012	0.0041806	-0.910274	0.0316324	0.215759	0.805281	0.266779	1
ENSG00000261613	AC093525.6	lncRNA		2.29744	0.00240434	0.0270067	-0.233396	0.652809	0.925763	-8.88178e-16	1	1
ENSG00000228158	TLE1P1	processed_pseudogene		2.29416	0.000201753	0.00416987	-1.41591	0.0010408	0.0177259	0.338048	0.639192	1
ENSG00000244215	LINC02016	lncRNA		2.2778	0.0012213	0.0164472	-0.125382	0.794116	0.96313	1.10395	0.187163	1
ENSG00000119514	GALNT12	protein_coding		2.27411	0.0326155	0.158903	0.11484	0.876818	0.979784	0.730926	0.56935	1
ENSG00000168263	KCNV2	protein_coding		2.25353	7.02792e-05	0.00181817	-0.366469	0.335576	0.758026	-0.00382344	0.995357	1
ENSG00000204291	COL15A1	protein_coding		2.25351	0.00019875	0.00412288	0.280468	0.49268	0.859048	0.626328	0.376914	1
ENSG00000177459	ERICH5	protein_coding		2.2277	3.03613e-05	0.000923957	-2.14326	5.56588e-08	4.54332e-06	-0.0147967	0.980824	1
ENSG00000079257	LXN	protein_coding		2.21932	0.199523	0.458856	-0.143167	0.906307	0.984208	0.333861	0.874097	1
ENSG00000121858	TNFSF10	protein_coding		2.21086	0.00114677	0.0157054	-0.384134	0.408292	0.810274	-0.0891421	0.911582	1
ENSG00000254458	AP001107.3	lncRNA		2.21061	0.0299424	0.149851	-0.248592	0.725785	0.943611	0.500026	0.683824	1
ENSG00000145423	SFRP2	protein_coding		2.20977	0.0846405	0.281815	0.0786211	0.930153	0.987896	0.937161	0.546848	1
ENSG00000087510	TFAP2C	protein_coding		2.20477	0.0026072	0.0287288	-2.03151	0.00012058	0.00314387	0.220716	0.799602	1
ENSG00000184895	SRY	protein_coding		2.20119	0.00162127	0.0203327	0.19121	0.688748	0.935979	-8.88178e-16	1	1
ENSG00000243155	AL162431.1	lncRNA		2.19827	6.42731e-05	0.00170027	-1.41762	0.000236332	0.00539767	0.202685	0.750496	1
ENSG00000256304				2.19595	0.000140294	0.00316902	-1.51045	0.000204674	0.00478086	0.0364888	0.956671	1
ENSG00000279561	AL845472.2	TEC		2.1957	8.36141e-07	4.32631e-05	-0.0165961	0.954261	0.991906	-0.00682198	0.989139	1
ENSG00000104332	SFRP1	protein_coding		2.18608	0.0643085	0.240225	-0.272956	0.741082	0.950022	0.479913	0.737318	1
ENSG00000111305	GSG1	protein_coding		2.18032	3.14066e-08	2.44033e-06	-1.59951	1.18916e-08	1.13933e-06	0.288481	0.505882	1
ENSG00000196436	NPIPB15	protein_coding		2.14136	8.61389e-10	1.00916e-07	0.279288	0.198268	0.612268	-0.385673	0.304043	1
ENSG00000183486	MX2	protein_coding		2.13951	6.7508e-05	0.00175653	-0.198189	0.581521	0.901987	-0.0365213	0.953191	1
ENSG00000215808	LINC01139	lncRNA		2.13645	0.0474352	0.200441	-0.0847823	0.910218	0.9851	0.271546	0.834841	1
ENSG00000150627	WDR17	protein_coding		2.1301	3.36277e-05	0.00100012	-0.656247	0.0580573	0.316169	0.394997	0.505544	1
ENSG00000224080	UBE2FP1	processed_pseudogene		2.12001	4.28683e-05	0.0012254	-1.15609	0.00125259	0.0205981	-0.198419	0.740386	1
ENSG00000216901	ZNF603P	unprocessed_pseudogene		2.11522	0.00409858	0.0393851	-0.00265601	0.995815	0.999991	0.463782	0.597345	1
ENSG00000126890	CTAG2	protein_coding		2.11278	0.275728	0.544973	0.383518	0.778807	0.960356	-0.178332	0.939878	1
ENSG00000261206	LINC00561	lncRNA		2.11219	0.000143471	0.00319924	-1.48952	0.000148954	0.00370516	0.196359	0.761589	1
ENSG00000156103	MMP16	protein_coding		2.10317	0.0305318	0.152035	0.412674	0.542382	0.884132	0.211542	0.856752	1
ENSG00000131634	TMEM204	protein_coding		2.09923	0.0789212	0.271281	-0.450405	0.590391	0.906022	-0.659417	0.649028	1
ENSG00000279296	PRAL	TEC		2.09818	8.91228e-06	0.000328737	0.0239296	0.938809	0.988921	0.90756	0.0959034	1
ENSG00000238072	AC009244.1	processed_pseudogene		2.09358	6.05406e-08	4.31825e-06	-0.457582	0.0663263	0.343575	-0.00685221	0.987186	1
ENSG00000135114	OASL	protein_coding		2.09058	0.000181524	0.00382877	-0.317638	0.399517	0.805464	0.0554658	0.932149	1
ENSG00000111335	OAS2	protein_coding		2.08325	8.99836e-06	0.000330295	-0.0781523	0.800788	0.964284	-0.0883239	0.86921	1
ENSG00000157150	TIMP4	protein_coding		2.07547	0.0215369	0.121742	-0.0965323	0.877652	0.97998	0.820765	0.450668	1
ENSG00000076864	RAP1GAP	protein_coding		2.07168	0.12283	0.352857	0.221147	0.814359	0.968264	1.22053	0.455117	1
ENSG00000248698	LINC01085	transcribed_processed_pseudogene		2.06488	0.000163652	0.00353086	0.332039	0.369109	0.785072	0.401809	0.529749	1
ENSG00000089127	OAS1	protein_coding		2.0643	0.000165428	0.00356237	-0.00547744	0.988152	0.99931	0.00473298	0.994089	1
ENSG00000169583	CLIC3	protein_coding		2.05589	3.718e-05	0.00109002	-0.147757	0.656656	0.926858	0.58646	0.309743	1
ENSG00000104267	CA2	protein_coding	YES	2.05236	2.12326e-05	0.000676183	-1.31698	9.70334e-05	0.00264022	-0.524807	0.345862	1
ENSG00000188076	SCGB1C1	protein_coding		2.05214	0.0421776	0.186277	0.179797	0.798499	0.963954	1.74933	0.154327	1
ENSG00000186340	THBS2	protein_coding		2.04577	4.54977e-12	8.29574e-10	0.0153407	0.930504	0.987896	-0.0622533	0.838118	1
ENSG00000162391	FAM151A	protein_coding		2.04566	3.05326e-05	0.000926122	-1.63898	3.2744e-06	0.000153605	-0.105839	0.851555	1
ENSG00000105664	COMP	protein_coding		2.02983	0.0333145	0.161094	-0.295391	0.656619	0.926858	-0.0934553	0.935234	1
ENSG00000233818	AP000695.2	lncRNA		2.02624	0.000232576	0.00466204	-0.185247	0.618191	0.916705	1.14032	0.0793928	1
ENSG00000237700	PRAMEF33	protein_coding		2.00722	0.00152964	0.0195185	-1.60381	0.000386729	0.00802969	-0.0511132	0.945611	1
ENSG00000007237	AC005747.1	protein_coding		2.00664	0.0561399	0.221416	0.322306	0.660639	0.927674	-0.0569726	0.964239	1
ENSG00000183134	PTGDR2	protein_coding		2.00622	0.00707483	0.0579891	-0.346404	0.500761	0.863363	0.0317425	0.971541	1
ENSG00000166482	MFAP4	protein_coding		1.99247	0.187575	0.444297	0.162794	0.878268	0.97998	0.322576	0.860907	1
ENSG00000271503	CCL5	protein_coding		1.99132	5.71807e-05	0.00155212	0.345583	0.297812	0.722978	0.517912	0.367224	1
ENSG00000244306	AL589743.1	transcribed_processed_pseudogene		1.99047	0.100232	0.312513	0.775421	0.362071	0.778063	0.565412	0.700537	1
ENSG00000189058	APOD	protein_coding		1.98792	0.21404	0.476297	-0.0498273	0.964683	0.9943	0.00735148	0.996991	1
ENSG00000234449				1.98026	0.0347107	0.16537	0.288882	0.658415	0.927198	-0.0537559	0.962092	1
ENSG00000135333	EPHA7	protein_coding		1.97274	1.47531e-06	7.08244e-05	-0.133935	0.616326	0.916678	-0.0999253	0.829001	1
ENSG00000231290	APCDD1L-DT	lncRNA		1.96329	0.00238709	0.026853	0.272067	0.539378	0.882121	-0.0051427	0.994649	1
ENSG00000117600	PLPPR4	protein_coding		1.963	0.239712	0.506556	0.251707	0.830407	0.971811	0.266565	0.8958	1
ENSG00000164220	F2RL2	protein_coding		1.96187	0.156283	0.400653	0.0759673	0.937693	0.988921	0.0359863	0.982943	1
ENSG00000159248	GJD2	protein_coding		1.94919	2.83452e-09	2.96719e-07	-1.72359	1.90123e-12	4.67269e-10	0.413088	0.24593	1
ENSG00000117114	ADGRL2	protein_coding		1.9478	0.19621	0.454559	0.0413573	0.968865	0.995242	-0.170396	0.926028	1
ENSG00000070031	SCT	protein_coding		1.94611	1.37439e-12	2.82512e-10	0.38383	0.0199824	0.159654	0.372362	0.186904	1
ENSG00000120337	TNFSF18	protein_coding		1.94553	0.0183298	0.109964	0.331926	0.562253	0.893421	0.194095	0.844733	1
ENSG00000117594	HSD11B1	protein_coding		1.93889	0.0382238	0.175417	-0.580816	0.374197	0.788388	-0.39066	0.729435	1
ENSG00000270074	AC087203.3	lncRNA		1.93641	2.63687e-06	0.000115997	-0.191529	0.478495	0.853078	-0.378586	0.418865	1
ENSG00000138646	HERC5	protein_coding		1.93537	3.14184e-05	0.000948468	-0.325466	0.294713	0.720668	0.296108	0.581017	1
ENSG00000127530	OR7C1	protein_coding		1.93434	0.000400896	0.00713191	-0.195408	0.597745	0.909713	0.891597	0.166905	1
ENSG00000226863	SHROOM2P1	transcribed_unprocessed_pseudogene		1.93375	2.35276e-06	0.000105552	0.185503	0.489333	0.856622	8.88178e-16	1	1
ENSG00000254585	MAGEL2	protein_coding		1.92542	0.00192606	0.0230791	-0.513533	0.228814	0.651354	1.97396	0.00876391	1
ENSG00000272800	AC021851.1	lncRNA		1.9252	0.000467738	0.00799397	-1.47274	0.00017011	0.00410936	0.275186	0.670271	1
ENSG00000182261	NLRP10	protein_coding		1.90899	2.24785e-05	0.000712848	0.248501	0.40715	0.80904	1.0047	0.0554716	1
ENSG00000142182	DNMT3L	protein_coding		1.90784	0.0019467	0.023223	-2.03167	6.98363e-06	0.00029188	0.489213	0.50314	1
ENSG00000186462	NAP1L2	protein_coding		1.90497	0.0227096	0.125731	-0.512674	0.378636	0.790673	0.634003	0.529075	1
ENSG00000041982	TNC	protein_coding		1.89893	0.0864468	0.2856	-0.0410969	0.957728	0.992848	0.00164414	0.999023	1
ENSG00000149043	SYT8	protein_coding		1.89763	2.95684e-07	1.68831e-05	0.163625	0.493548	0.859294	-0.0545862	0.894923	1
ENSG00000106819	ASPN	protein_coding		1.89206	0.105576	0.322158	-1.28505	0.119815	0.478053	-0.788217	0.578976	1
ENSG00000223907				1.89027	0.00138556	0.0180779	-0.428583	0.289962	0.717795	0.558046	0.42555	1
ENSG00000273142	LINC02604	lncRNA		1.8812	1.24049e-12	2.6253e-10	-0.0316595	0.83929	0.973671	0.850789	0.00230793	0.57983
ENSG00000173597	SULT1B1	protein_coding		1.8727	0.00479731	0.0440049	-1.07261	0.0211357	0.166689	0.816106	0.304058	1
ENSG00000171860	C3AR1	protein_coding		1.86788	0.000663637	0.0104495	-0.470342	0.209418	0.627616	0.076725	0.905396	1
ENSG00000135824	RGS8	protein_coding		1.86539	0.00127898	0.0170112	-1.77502	2.42705e-05	0.000835282	1.1504	0.0958873	1
ENSG00000154639	CXADR	protein_coding		1.86253	0.0018915	0.0227614	-1.90362	1.38459e-05	0.000519186	-0.163506	0.81793	1
ENSG00000152463	OLAH	protein_coding		1.86062	0.113579	0.337115	-0.0516964	0.949998	0.990753	1.07999	0.450303	1
ENSG00000133048	CHI3L1	protein_coding		1.86003	4.09718e-09	4.06322e-07	-1.81262	7.59001e-14	2.72409e-11	-0.434267	0.207385	1
ENSG00000201457	SNORA55	snoRNA		1.85723	0.000131212	0.00299075	-0.326133	0.319304	0.74492	1.65439	0.00442874	0.764414
ENSG00000155961	RAB39B	protein_coding		1.85325	0.0469318	0.199132	0.181577	0.780246	0.960743	0.669586	0.552885	1
ENSG00000169245	CXCL10	protein_coding		1.84735	0.0152131	0.0971979	-0.496104	0.348287	0.767852	-0.482086	0.59799	1
ENSG00000166111	SVOP	protein_coding		1.84614	1.63402e-05	0.000545742	-1.27498	2.43536e-05	0.000836869	0.508955	0.302337	1
ENSG00000251586	TET2-AS1	lncRNA	YES	1.84357	4.69589e-05	0.00131899	-1.46617	6.30716e-06	0.000267563	-0.146263	0.780034	1
ENSG00000213077				1.83834	0.000593393	0.00956323	-0.252203	0.488265	0.855971	-0.58136	0.356936	1
ENSG00000206190	ATP10A	protein_coding		1.82899	1.14614e-07	7.44694e-06	0.0870047	0.693797	0.936771	0.0703695	0.854074	1
ENSG00000082929	LINC01587	lncRNA		1.82886	0.000366502	0.00660316	0.382178	0.273104	0.699418	0.974919	0.108173	1
ENSG00000225886	AL445490.1	lncRNA		1.82804	8.85291e-05	0.00218291	-0.22867	0.465224	0.846383	0.0295796	0.956427	1
ENSG00000130487	KLHDC7B	protein_coding		1.82787	0.0112644	0.0798159	1.11204	0.028324	0.200763	0.465215	0.590626	1
ENSG00000205710	C17orf107	protein_coding		1.82606	0.0090436	0.0688733	0.359499	0.457683	0.842452	0.971465	0.247859	1
ENSG00000250786	SNHG18	lncRNA		1.82553	0.00820658	0.0647449	0.12579	0.791916	0.96313	0.16968	0.837194	1
ENSG00000227582	ADGRF5P1	transcribed_processed_pseudogene		1.82444	0.00881109	0.0677335	-0.0419875	0.930442	0.987896	0.833932	0.318492	1
ENSG00000176532	PRR15	protein_coding		1.82083	0.0781626	0.269946	-0.346225	0.632387	0.922096	0.465215	0.710472	1
ENSG00000206195	DUXAP8	lncRNA		1.81261	0.155424	0.399798	-0.0891624	0.920733	0.986194	-0.61702	0.691089	1
ENSG00000205662				1.81148	0.036216	0.169295	-0.176037	0.770179	0.957789	-0.546404	0.60084	1
ENSG00000253619	AC068413.1	lncRNA		1.81079	0.01105	0.0789667	-0.658475	0.184121	0.591868	0.0882466	0.917656	1
ENSG00000244482	LILRA6	protein_coding		1.80369	0.000690749	0.0107714	-1.29569	0.000575152	0.0109376	-0.0866958	0.889778	1
ENSG00000259807	AC009093.1	lncRNA		1.79375	0.187548	0.44428	0.36677	0.701595	0.937117	-0.25289	0.878715	1
ENSG00000233327	USP32P2	transcribed_unprocessed_pseudogene		1.79049	0.00179917	0.0219295	0.330292	0.400772	0.806091	0.271546	0.689467	1
ENSG00000220154	AL355796.1	processed_pseudogene		1.78902	0.00111412	0.0153513	-1.74065	1.3292e-05	0.000503427	0.696468	0.284221	1
ENSG00000172969	FRG2C	protein_coding	YES	1.77886	0.00592008	0.0513034	-0.722452	0.107775	0.452872	0.999201	0.19763	1
ENSG00000110723	EXPH5	protein_coding		1.76364	4.50649e-06	0.000183928	-0.920411	0.000477547	0.00945099	0.554485	0.207453	1
ENSG00000108932	SLC16A6	protein_coding		1.76349	8.33654e-06	0.000312599	-1.63217	2.19491e-08	1.93526e-06	-0.603326	0.184696	1
ENSG00000154118	JPH3	protein_coding		1.75877	0.000852907	0.012677	-1.09708	0.00301651	0.0409156	0.0274098	0.96482	1
ENSG00000177989	ODF3B	protein_coding		1.75403	1.52668e-06	7.29804e-05	-0.0345987	0.884356	0.980766	0.0865737	0.833583	1
ENSG00000137507	LRRC32	protein_coding		1.75008	0.128355	0.359854	0.231147	0.774713	0.959523	-0.230406	0.869143	1
ENSG00000229628	AC073115.1	lncRNA		1.74199	5.36228e-06	0.000214595	0.495672	0.0519742	0.294065	0.117097	0.788348	1
ENSG00000228626	AC245100.3	unprocessed_pseudogene		1.73792	0.131517	0.364516	0.20126	0.803456	0.965095	0.272839	0.845543	1
ENSG00000230838	LINC01614	lncRNA		1.73585	0.0286884	0.146425	0.386166	0.484829	0.855669	0.740888	0.439232	1
ENSG00000145506	NKD2	protein_coding		1.73458	0.0787388	0.27086	-0.356571	0.605802	0.914359	0.271091	0.820661	1
ENSG00000125730	C3	protein_coding		1.73252	0.0944514	0.301644	0.430585	0.553344	0.890551	0.300982	0.810748	1
ENSG00000115523	GNLY	protein_coding		1.72223	0.000277097	0.005329	-1.2157	0.000283336	0.00628498	-0.0534408	0.923168	1
ENSG00000243742	RPLP0P2	transcribed_processed_pseudogene		1.72074	0.100396	0.312854	0.0688839	0.925208	0.986942	0.169151	0.894125	1
ENSG00000132530	XAF1	protein_coding		1.7202	1.21345e-06	6.01696e-05	0.0274933	0.905144	0.984173	0.128798	0.747295	1
ENSG00000280241	AC079298.3	lncRNA		1.71951	0.205541	0.46629	0.142137	0.881718	0.980514	-0.125163	0.939697	1
ENSG00000165949	IFI27	protein_coding		1.7039	0.00040383	0.00716664	0.24053	0.461594	0.845069	-0.147571	0.793933	1
ENSG00000132623	ANKEF1	protein_coding		1.69466	0.0163068	0.101826	-0.425648	0.385344	0.795736	0.550023	0.516737	1
ENSG00000274602	PI4KAP1	transcribed_unprocessed_pseudogene		1.69008	3.69658e-05	0.0010855	0.0461705	0.865694	0.978083	0.813208	0.088568	1
ENSG00000182492	BGN	protein_coding		1.68694	0.272443	0.541724	0.0849478	0.937449	0.988842	-0.00460696	0.998039	1
ENSG00000163145	C1QTNF7	protein_coding		1.6828	0.0168064	0.104084	0.427846	0.381856	0.792862	0.389421	0.645222	1
ENSG00000168961	LGALS9	protein_coding		1.68094	5.33813e-06	0.000214008	-0.151237	0.534051	0.880455	0.364726	0.387181	1
ENSG00000103449	SALL1	protein_coding		1.67822	8.33204e-06	0.000312599	0.113465	0.648057	0.925223	0.0497181	0.908006	1
ENSG00000163359	COL6A3	protein_coding		1.67812	0.099514	0.311093	0.117714	0.869006	0.9784	0.0454308	0.970683	1
ENSG00000182752	PAPPA	protein_coding		1.67342	0.092778	0.298492	0.834628	0.233504	0.656062	0.671833	0.578353	1
ENSG00000134202	GSTM3	protein_coding		1.67222	3.83939e-37	7.89204e-34	0.208486	4.65374e-05	0.00144145	0.204142	0.0167712	1
ENSG00000186148	AC013268.1	transcribed_unprocessed_pseudogene		1.6702	0.000148441	0.00328517	0.156957	0.596417	0.909146	0.00326715	0.994917	1
ENSG00000047936	ROS1	protein_coding		1.66986	0.000197442	0.00410705	0.259671	0.391535	0.799657	-0.216949	0.678798	1
ENSG00000185155	MIXL1	protein_coding		1.66828	0.000807846	0.0121209	-0.982817	0.00475693	0.0579832	1.56625	0.00910677	1
ENSG00000076944	STXBP2	protein_coding		1.65991	0.00978739	0.0725658	-0.51217	0.250856	0.675547	0.162209	0.832978	1
ENSG00000257842	LINC02588	lncRNA		1.65979	0.000552907	0.0090724	-2.35251	3.6279e-10	5.39674e-08	-0.303117	0.591802	1
ENSG00000111331	OAS3	protein_coding		1.65914	0.00275476	0.0298743	0.0285425	0.940112	0.988921	-0.0722332	0.912592	1
ENSG00000042062	RIPOR3	protein_coding		1.65656	1.94434e-05	0.000630753	-0.950427	0.00040515	0.00835081	-0.309567	0.488021	1
ENSG00000147041	SYTL5	protein_coding		1.65623	0.00309114	0.0323882	-0.206864	0.590503	0.9061	-0.0827394	0.901016	1
ENSG00000185633	NDUFA4L2	protein_coding		1.65286	0.0910448	0.294925	0.327519	0.63275	0.922096	0.324076	0.784748	1
ENSG00000243650	RN7SL834P	misc_RNA		1.65284	0.00205025	0.0241002	0.21788	0.553036	0.890521	1.27023	0.0485452	1
ENSG00000250374	TRIM75P	protein_coding		1.64984	0.00619178	0.0529109	-1.21705	0.00437768	0.054342	0.626937	0.384656	1
ENSG00000116785	CFHR3	protein_coding		1.64964	0.00391612	0.0382286	-0.909864	0.0229082	0.17532	0.862903	0.207251	1
ENSG00000176302	FOXR1	protein_coding		1.64895	0.00970105	0.0722109	-1.51076	0.000959652	0.0165765	0.0842406	0.912096	1
ENSG00000187608	ISG15	protein_coding		1.64652	0.000342391	0.00629032	0.0894066	0.773783	0.959159	-0.281533	0.601522	1
ENSG00000250064	AC097480.1	lncRNA		1.64575	0.00266191	0.0291469	-0.185438	0.621658	0.918894	0.400195	0.538811	1
ENSG00000271901	AL161716.1	lncRNA		1.64125	0.001618	0.0203135	-1.22599	0.000906682	0.0158676	0.225909	0.713954	1
ENSG00000154548	SRSF12	protein_coding		1.63446	6.3021e-08	4.43048e-06	-1.68297	4.86207e-13	1.35906e-10	0.1117	0.737867	1
ENSG00000259917	HNRNPLP2	unprocessed_pseudogene		1.63169	3.76819e-08	2.88823e-06	-0.183733	0.331042	0.754783	0.0928689	0.776027	1
ENSG00000164742	ADCY1	protein_coding		1.62685	0.00130463	0.0172711	-0.354447	0.306298	0.731216	0.222818	0.709553	1
ENSG00000226210	WASH8P	unprocessed_pseudogene		1.62212	2.0966e-06	9.59638e-05	0.0159471	0.943098	0.98987	-0.261468	0.499916	1
ENSG00000112902	SEMA5A	protein_coding		1.62132	0.000216187	0.00438011	0.135663	0.646411	0.924537	-0.179889	0.725354	1
ENSG00000116663	FBXO6	protein_coding		1.62081	3.21194e-10	4.12643e-08	-0.413541	0.0106045	0.104206	0.130083	0.635282	1
ENSG00000144649	GASK1A	protein_coding		1.61791	0.000554346	0.00908285	-0.557638	0.0825401	0.390933	1.03376	0.0635316	1
ENSG00000156218	ADAMTSL3	protein_coding		1.60995	0.0189299	0.111961	-0.63594	0.184149	0.591868	-0.3595	0.662977	1
ENSG00000204588	LINC01123	lncRNA		1.60974	0.00143739	0.0185931	-0.258248	0.454743	0.840049	0.668474	0.265046	1
ENSG00000146197	SCUBE3	protein_coding		1.60759	0.260867	0.529627	-0.22302	0.824696	0.97044	-0.093169	0.957385	1
ENSG00000183807	FAM162B	protein_coding		1.60666	0.177453	0.430606	-0.0410715	0.960871	0.993297	0.185743	0.898075	1
ENSG00000177575	CD163	protein_coding		1.59853	0.0214724	0.12159	1.24286	0.0117613	0.112256	0.604772	0.470225	1
ENSG00000258674	AC011448.1	protein_coding		1.59772	0.00117305	0.015959	-0.436356	0.196137	0.609973	0.518487	0.373759	1
ENSG00000099937	SERPIND1	protein_coding		1.59511	0.000705898	0.0109397	0.0400715	0.90035	0.983676	1.29882	0.0213895	1
ENSG00000208005	MIR503	miRNA		1.59035	0.000246014	0.0048625	0.232193	0.428636	0.825263	0.620819	0.223121	1
ENSG00000108018	SORCS1	protein_coding		1.58982	1.65655e-10	2.27007e-08	0.301944	0.0499252	0.286876	0.237787	0.367699	1
ENSG00000102760	RGCC	protein_coding		1.58929	0.0749043	0.263564	-0.507814	0.41691	0.816233	-1.07477	0.321752	1
ENSG00000133106	EPSTI1	protein_coding		1.58812	0.000543467	0.00896304	0.155817	0.617238	0.916678	0.0373261	0.944848	1
ENSG00000189001	SBSN	protein_coding		1.58539	0.131388	0.364414	0.20862	0.777272	0.96007	0.45917	0.719294	1
ENSG00000202415	RN7SKP269	misc_RNA		1.58498	0.000802159	0.0120516	-0.893798	0.00673062	0.0755266	0.511045	0.360244	1
ENSG00000172349	IL16	protein_coding		1.57373	0.0476537	0.200988	0.0325212	0.95322	0.991906	0.798368	0.406815	1
ENSG00000137672	TRPC6	protein_coding		1.57314	0.0143305	0.0934335	-0.430317	0.335026	0.757603	-0.0181299	0.981232	1
ENSG00000166435	XRRA1	protein_coding		1.57234	4.18734e-15	1.39235e-12	-0.0532508	0.63784	0.923388	-0.126978	0.517241	1
ENSG00000232815	DUX4L50	unprocessed_pseudogene		1.56881	1.03381e-15	3.77023e-13	0.0178405	0.870194	0.979028	0.368134	0.054555	1
ENSG00000268621	IGFL2-AS1	lncRNA		1.5679	0.000789445	0.0119319	-1.37677	4.33918e-05	0.00136458	-0.344908	0.531286	1
ENSG00000168528	SERINC2	protein_coding		1.56386	5.03792e-21	4.21898e-18	0.324041	0.000241769	0.00549661	0.470963	0.00180263	0.526494
ENSG00000163735	CXCL5	protein_coding		1.56297	0.178124	0.431541	0.0872769	0.914792	0.985955	-0.376666	0.789816	1
ENSG00000276116	FUT8-AS1	lncRNA		1.56082	0.00695478	0.057369	-0.409058	0.306709	0.731231	-0.0805458	0.907167	1
ENSG00000185507	IRF7	protein_coding		1.55568	3.43601e-09	3.49963e-07	-0.0827763	0.614909	0.916678	-0.0939758	0.741466	1
ENSG00000277020	AL590096.1	lncRNA		1.55557	0.000778285	0.0118106	-0.58314	0.0670381	0.345396	1.35009	0.0152387	1
ENSG00000143469	SYT14	protein_coding		1.55508	1.61234e-07	1.00709e-05	-0.0928255	0.626336	0.921111	0.544644	0.101922	1
ENSG00000274307				1.55386	0.00173638	0.0213376	-0.186544	0.582634	0.902263	-0.603451	0.305957	1
ENSG00000137959	IFI44L	protein_coding		1.55302	0.000360012	0.00650697	-0.0905938	0.758436	0.954578	-0.107075	0.833751	1
ENSG00000198805	PNP	protein_coding		1.54101	8.74929e-05	0.00216444	-0.844008	0.00192921	0.0286794	-0.0457115	0.920153	1
ENSG00000073150	PANX2	protein_coding		1.53752	0.0372909	0.172466	-0.403718	0.433439	0.828367	-0.0155279	0.986093	1
ENSG00000251179	TMEM92-AS1	lncRNA		1.53417	0.00532824	0.0476381	-0.0617029	0.870689	0.979028	1.36108	0.0409779	1
ENSG00000179528	LBX2	protein_coding		1.53263	0.00115273	0.0157494	-0.251203	0.435468	0.829418	0.789484	0.159011	1
ENSG00000283108	AC011451.3	lncRNA		1.52349	4.87343e-05	0.00135873	0.0243322	0.922592	0.986194	1.47796	0.00102779	0.35753
ENSG00000154451	GBP5	protein_coding		1.52263	0.0115477	0.0809283	-0.832066	0.0489672	0.283678	0.648715	0.370427	1
ENSG00000255772	LINC01479	lncRNA		1.52142	1.61076e-07	1.00709e-05	-0.016698	0.928608	0.987757	1.17344	0.000491766	0.230001
ENSG00000116761	CTH	protein_coding		1.52002	7.23466e-06	0.00027773	-0.861128	0.000233379	0.00534103	0.148354	0.701375	1
ENSG00000105514	RAB3D	protein_coding		1.50992	2.06796e-14	6.15246e-12	-0.922817	5.48576e-12	1.22811e-09	-0.164862	0.399919	1
ENSG00000178403	NEUROG2	protein_coding		1.50899	0.00384676	0.0377677	-1.80654	3.06189e-06	0.000146369	-1.30199	0.0388826	1
ENSG00000138642	HERC6	protein_coding		1.50714	6.69619e-05	0.00174634	-0.0193245	0.939093	0.988921	0.0357056	0.935036	1
ENSG00000078596	ITM2A	protein_coding		1.50631	0.0164006	0.102214	-0.403925	0.354641	0.771771	-0.489983	0.516185	1
ENSG00000196126	HLA-DRB1	protein_coding		1.50537	0.0745579	0.262949	-0.375949	0.524889	0.876241	0.379147	0.710968	1
ENSG00000184492	FOXD4L1	protein_coding		1.50401	0.00495297	0.0450852	-0.488631	0.187196	0.596122	1.11303	0.0841441	1
ENSG00000245148	ARAP1-AS2	lncRNA		1.50312	0.0015887	0.0200413	0.192593	0.554103	0.890901	1.16006	0.0422662	1
ENSG00000198125	MB	protein_coding		1.50135	0.0355389	0.167477	-0.0399791	0.935938	0.988646	-0.194073	0.821798	1
ENSG00000011347	SYT7	protein_coding		1.4965	0.0261116	0.137496	0.199839	0.669335	0.93002	0.438361	0.588749	1
ENSG00000082397	EPB41L3	protein_coding		1.49458	0.0889373	0.290896	0.399872	0.516266	0.871401	0.467174	0.661252	1
ENSG00000040731	CDH10	protein_coding		1.49407	0.0984485	0.308974	-0.271613	0.668241	0.929572	0.505322	0.645309	1
ENSG00000221971	TTC4P1	processed_pseudogene		1.49315	5.2355e-09	5.03744e-07	0.480637	0.0035662	0.0468538	0.337525	0.226038	1
ENSG00000267348	GEMIN7-AS1	lncRNA		1.49275	0.000349847	0.00639482	0.159826	0.57186	0.897867	0.585547	0.233551	1
ENSG00000174807	CD248	protein_coding		1.49214	0.225705	0.490106	0.035881	0.966971	0.994579	-0.0629024	0.966571	1
ENSG00000197813	AC011450.1	lncRNA		1.49099	0.000492239	0.00831839	-0.258472	0.374135	0.788342	0.340733	0.498282	1
ENSG00000233952	FTLP15	processed_pseudogene		1.48804	3.87399e-08	2.94932e-06	0.681595	0.00016244	0.00397073	0.490488	0.102818	1
ENSG00000261678	SCRT1	protein_coding		1.48799	0.00136742	0.0179031	-0.569886	0.0755251	0.370643	-0.119112	0.828386	1
ENSG00000165474	GJB2	protein_coding		1.48765	0.123658	0.353535	0.327288	0.629416	0.921688	-0.319966	0.785227	1
ENSG00000164308	ERAP2	protein_coding		1.48631	0.102373	0.315926	-0.235442	0.712033	0.938596	0.114387	0.9175	1
ENSG00000169026	SLC49A3	protein_coding		1.4848	0.0018446	0.0223398	0.29301	0.37009	0.785865	-0.0405198	0.942795	1
ENSG00000231231	LINC01423	lncRNA		1.48354	0.0158883	0.100014	-0.513725	0.230557	0.653903	1.27596	0.0871802	1
ENSG00000234337	AC026462.1	processed_pseudogene		1.48333	0.00263089	0.0288772	-0.302276	0.372413	0.787049	0.556824	0.342977	1
ENSG00000008735	MAPK8IP2	protein_coding		1.48226	3.68934e-07	2.05974e-05	-0.337981	0.0756475	0.37091	0.735102	0.0266033	1
ENSG00000263809	AC135178.3	protein_coding		1.48105	0.000852851	0.012677	0.114525	0.70479	0.937537	1.51256	0.0049171	0.799859
ENSG00000104321	TRPA1	protein_coding		1.47641	0.00653578	0.054904	0.271437	0.469007	0.848449	1.1446	0.0805315	1
ENSG00000122877	EGR2	protein_coding		1.47564	0.00906643	0.0690007	0.204125	0.60157	0.912071	0.47864	0.479984	1
ENSG00000268333	AL132655.1	lncRNA		1.47267	0.0055189	0.0488024	-0.209497	0.56685	0.895758	-0.206164	0.744701	1
ENSG00000010438	PRSS3	protein_coding		1.47248	0.151122	0.39258	0.0334712	0.962931	0.993967	0.260576	0.834551	1
ENSG00000254554	AC080023.1	lncRNA		1.47216	0.00385405	0.0378138	-0.197789	0.572379	0.898122	2.2515	0.000378145	0.194324
ENSG00000248126	AC091849.1	unprocessed_pseudogene		1.46935	0.00469852	0.0433449	-0.272787	0.446359	0.834675	0.417436	0.5009	1
ENSG00000149926	TLCD3B	protein_coding		1.46577	0.0178563	0.108286	-0.100059	0.815697	0.968694	0.214835	0.772655	1
ENSG00000184985	SORCS2	protein_coding		1.4653	1.75707e-05	0.00058155	0.0332347	0.883225	0.980593	0.109966	0.779066	1
ENSG00000248971	KRT8P46	processed_pseudogene		1.46039	0.00720419	0.0587852	-0.706894	0.0623798	0.330708	0.865248	0.185243	1
ENSG00000118971	CCND2	protein_coding		1.4587	8.5923e-05	0.00213495	0.396855	0.113924	0.465475	0.623156	0.151207	1
ENSG00000226386	PARD3-AS1	lncRNA		1.45793	0.00168372	0.0208752	-0.14507	0.647648	0.925223	1.06047	0.0566104	1
ENSG00000188707	ZBED6CL	protein_coding		1.45478	0.000248103	0.00488695	-0.0155139	0.953828	0.991906	0.181125	0.696474	1
ENSG00000272627	AC016542.1	lncRNA		1.45434	0.00180195	0.0219407	-0.984991	0.00272349	0.0377103	0.682438	0.218548	1
ENSG00000109854	HTATIP2	protein_coding		1.45402	0.00177571	0.0217147	0.172752	0.587372	0.90415	0.179068	0.74521	1
ENSG00000234699	AL139339.1	lncRNA		1.45377	0.0297191	0.149341	0.189551	0.683877	0.934159	1.90263	0.020464	1
ENSG00000198729	PPP1R14C	protein_coding		1.45372	0.000580409	0.00941046	-2.10448	2.12402e-10	3.31215e-08	-0.255713	0.606969	1
ENSG00000128965	CHAC1	protein_coding		1.45306	0.000652523	0.0103176	-0.0443488	0.878262	0.97998	0.582259	0.247742	1
ENSG00000138650	PCDH10	protein_coding		1.45274	0.0904826	0.293951	0.27427	0.648295	0.925223	-0.751133	0.471245	1
ENSG00000277232	GTSE1-DT	lncRNA		1.44959	0.00520718	0.0469082	-0.755247	0.0372045	0.238647	0.571289	0.357087	1
ENSG00000050628	PTGER3	protein_coding		1.44692	0.00415311	0.0397207	-1.66962	7.29618e-06	0.000301047	0.275339	0.647065	1
ENSG00000279837	AC112694.2	TEC		1.44481	0.00870083	0.0671449	-0.59885	0.118361	0.475272	0.546811	0.40752	1
ENSG00000279092	AC025678.3	TEC		1.44115	4.75033e-06	0.000193531	0.144952	0.484419	0.855433	0.765912	0.0353494	1
ENSG00000078098	FAP	protein_coding		1.44081	0.0358193	0.16831	0.0111625	0.981372	0.997284	-0.106565	0.897606	1
ENSG00000142583	SLC2A5	protein_coding		1.44042	3.09923e-05	0.000936855	-0.169349	0.462588	0.845201	-0.651679	0.105146	1
ENSG00000255710	AP003170.1	processed_pseudogene		1.43964	0.000486228	0.00824589	-0.396558	0.159171	0.552334	1.05043	0.0328373	1
ENSG00000244998	AC100803.2	lncRNA		1.43917	0.000511976	0.00856235	0.352005	0.212558	0.632637	1.07505	0.0296964	1
ENSG00000180739	S1PR5	protein_coding		1.43898	0.0706207	0.253662	-0.135087	0.80825	0.966489	0.727369	0.451376	1
ENSG00000094963	FMO2	protein_coding		1.43807	0.246698	0.514916	-0.250714	0.774229	0.959337	0.0640147	0.966262	1
ENSG00000272829	AC002470.1	lncRNA		1.43737	0.000974434	0.0138816	0.17975	0.545262	0.885538	0.98482	0.0584498	1
ENSG00000116701	NCF2	protein_coding		1.43671	0.0114756	0.0805822	-0.535258	0.176047	0.579587	0.828001	0.226306	1
ENSG00000137948	BRDT	protein_coding		1.43412	0.0177453	0.107993	-1.45187	0.000867622	0.0153144	0.203171	0.779835	1
ENSG00000254842	LINC02551	lncRNA		1.43354	0.0107596	0.0775289	-0.19921	0.608559	0.915769	0.886648	0.190375	1
ENSG00000176092	CRYBG2	protein_coding		1.4319	0.00252347	0.0279835	-1.75688	7.03171e-07	4.20366e-05	0.360581	0.522133	1
ENSG00000268941	LINC01711	lncRNA		1.43161	0.0593235	0.229451	0.208272	0.694653	0.936771	0.202131	0.825844	1
ENSG00000263326	AC133552.4	unprocessed_pseudogene		1.42913	0.0014908	0.0191417	-0.270671	0.379546	0.791326	0.593659	0.266581	1
ENSG00000119917	IFIT3	protein_coding		1.4283	0.000197933	0.00411348	-0.0856516	0.740591	0.950011	0.0341426	0.939243	1
ENSG00000276744	AC105137.2	lncRNA		1.42671	0.00297294	0.0314853	-0.425204	0.199306	0.613798	-0.0333413	0.953401	1
ENSG00000235885	LINC01828	lncRNA		1.42603	0.000833521	0.0124565	-1.50662	1.68421e-06	8.80154e-05	0.155815	0.756739	1
ENSG00000164841	TMEM74	protein_coding		1.42483	0.000798694	0.0120075	-0.803478	0.00671114	0.0754287	1.06872	0.0354642	1
ENSG00000225578	NCBP2-AS1	lncRNA		1.42466	0.000606924	0.00973274	-0.233761	0.40838	0.810274	0.660489	0.179115	1
ENSG00000261327	AC134312.5	lncRNA		1.42378	0.149145	0.389957	0.850542	0.222015	0.644001	0.813488	0.498576	1
ENSG00000232545	AC253536.3	lncRNA		1.42264	0.000465484	0.0079675	0.0218482	0.936784	0.988669	1.77798	0.000363075	0.192298
ENSG00000025708	TYMP	protein_coding		1.41886	3.92281e-08	2.96651e-06	0.193144	0.241396	0.664266	-0.0560597	0.84366	1
ENSG00000143320	CRABP2	protein_coding		1.41601	0.217502	0.479915	-0.0451782	0.955395	0.992267	0.205584	0.883178	1
ENSG00000096696	DSP	protein_coding		1.41381	0.0597591	0.230363	-1.17929	0.0270729	0.195262	0.149126	0.86965	1
ENSG00000248318	AC104958.1	lncRNA		1.4117	0.00302299	0.0318364	-0.0320284	0.921869	0.986194	-0.507292	0.371071	1
ENSG00000108950	FAM20A	protein_coding		1.41111	0.115836	0.340105	-0.0594929	0.924669	0.986808	0.3289	0.762869	1
ENSG00000137033	IL33	protein_coding		1.40798	0.229378	0.494209	-0.31583	0.701721	0.937117	0.195073	0.891317	1
ENSG00000214872	SMTNL1	protein_coding		1.40782	0.00223243	0.0255324	-0.123628	0.695076	0.936771	0.026838	0.960797	1
ENSG00000257242	LINC01619	lncRNA		1.40661	0.000870203	0.0128351	-1.13349	0.000173831	0.00418138	-0.198894	0.689723	1
ENSG00000147408	CSGALNACT1	protein_coding		1.40513	0.0585143	0.227384	0.12968	0.802648	0.964933	0.184835	0.837044	1
ENSG00000185904	LINC00839	lncRNA		1.40226	0.00196172	0.0233332	0.197775	0.52382	0.875524	0.161529	0.763478	1
ENSG00000282840	AC004554.2	lncRNA		1.39885	0.0060144	0.0517706	-0.525175	0.137358	0.511787	1.23271	0.0453968	1
ENSG00000253570	RNF5P1	processed_pseudogene		1.39808	0.0538082	0.215834	0.129843	0.797582	0.9639	1.10073	0.211705	1
ENSG00000157851	DPYSL5	protein_coding		1.39723	5.53976e-06	0.000220527	-0.391441	0.0560183	0.308558	0.59235	0.0940532	1
ENSG00000128165	ADM2	protein_coding		1.39628	0.0313545	0.154611	0.290496	0.520478	0.873628	0.596509	0.446417	1
ENSG00000144771	LRTM1	protein_coding		1.39496	0.00308941	0.0323882	-0.151366	0.640048	0.923388	0.388774	0.488421	1
ENSG00000232938	RPL23AP87	transcribed_processed_pseudogene		1.39495	0.00707584	0.0579891	-0.390446	0.27629	0.703038	0.609472	0.32615	1
ENSG00000126709	IFI6	protein_coding		1.39407	5.56164e-06	0.000221009	-0.0906372	0.653674	0.925926	-0.250613	0.474316	1
ENSG00000273802	H2BC8	protein_coding		1.39385	0.0178606	0.108286	-0.340681	0.405023	0.808127	0.402656	0.569405	1
ENSG00000235586	AC011247.1	lncRNA		1.38961	0.00122448	0.0164607	-0.463852	0.116602	0.47198	0.224532	0.658508	1
ENSG00000264067	AC005291.1	lncRNA		1.38827	0.281589	0.551681	0.0737654	0.935258	0.988646	0.79588	0.613151	1
ENSG00000136267	DGKB	protein_coding		1.386	0.0901796	0.293558	0.166637	0.771146	0.958043	-0.174016	0.860761	1
ENSG00000129422	MTUS1	protein_coding		1.38361	0.0095263	0.0715374	-0.407284	0.271327	0.697976	0.058208	0.927381	1
ENSG00000240996	AL157400.4	lncRNA		1.38266	0.00210511	0.0245734	-0.253274	0.411544	0.812711	0.402891	0.450578	1
ENSG00000128340	RAC2	protein_coding		1.38027	0.171793	0.42231	-0.404629	0.569005	0.896569	-0.165023	0.893211	1
ENSG00000275367	AC092111.1	lncRNA		1.37759	0.0684178	0.248673	-0.574709	0.278774	0.706437	0.728177	0.427327	1
ENSG00000198028	ZNF560	protein_coding		1.37677	0.0532572	0.214664	-0.34996	0.482304	0.854136	0.271646	0.752536	1
ENSG00000156687	UNC5D	protein_coding		1.37674	0.156915	0.401495	-0.707135	0.302291	0.726443	0.326344	0.782715	1
ENSG00000157502	PWWP3B	protein_coding		1.37618	1.55341e-18	9.00618e-16	0.0472608	0.570017	0.897112	0.0368012	0.798264	1
ENSG00000229647	MYOSLID	lncRNA		1.37551	0.090506	0.293976	0.456811	0.423063	0.820683	0.515106	0.601524	1
ENSG00000106714	CNTNAP3	protein_coding		1.37475	0.0132155	0.0887719	-0.22002	0.56719	0.895758	1.23177	0.0671954	1
ENSG00000178826	TMEM139	protein_coding		1.37223	0.00429607	0.0405927	-0.316808	0.339077	0.760345	0.72978	0.20466	1
ENSG00000224746	AC015987.1	lncRNA		1.37155	0.0030637	0.0321894	-0.471959	0.140374	0.518798	0.287525	0.601678	1
ENSG00000235978	AC018816.1	lncRNA		1.36978	0.00301076	0.0317372	0.635152	0.0478522	0.281211	0.845758	0.126146	1
ENSG00000164106	SCRG1	protein_coding		1.36766	0.276676	0.545986	0.200024	0.821302	0.969648	-0.0454424	0.976361	1
ENSG00000171847	FAM90A1	protein_coding		1.36474	0.011811	0.0822407	-1.24382	0.00136853	0.022087	-0.0795381	0.902542	1
ENSG00000233901	LINC01503	lncRNA		1.362	0.13057	0.363229	0.47059	0.457391	0.842058	0.219776	0.840909	1
ENSG00000102837	OLFM4	protein_coding		1.36186	0.0693535	0.250955	1.51939	0.00480799	0.0585239	1.04735	0.250887	1
ENSG00000119922	IFIT2	protein_coding		1.3611	0.000248234	0.00488695	-0.35473	0.159893	0.553277	-0.0502925	0.907796	1
ENSG00000154537				1.36029	0.00237386	0.0267307	0.019527	0.949212	0.990705	0.975295	0.0693543	1
ENSG00000230091	TMEM254-AS1	lncRNA		1.35988	0.00284383	0.0305366	-0.73707	0.0205709	0.163146	0.108887	0.840565	1
ENSG00000179761	PIPOX	protein_coding		1.35804	0.00099801	0.0141657	0.029141	0.917416	0.986194	-0.0562296	0.908039	1
ENSG00000118849	RARRES1	protein_coding		1.358	0.0478279	0.201535	-0.448987	0.349781	0.768003	-0.138016	0.867824	1
ENSG00000104722	NEFM	protein_coding		1.35709	0.0424455	0.186926	-0.0990911	0.831727	0.972303	0.445573	0.581528	1
ENSG00000204542	C6orf15	protein_coding		1.35533	0.000528226	0.00876282	-0.418226	0.117873	0.474664	-0.459406	0.318911	1
ENSG00000233384	CNIH3-AS2	lncRNA		1.3531	0.0131613	0.0885157	-0.00726571	0.984657	0.998254	0.438712	0.503242	1
ENSG00000124882	EREG	protein_coding		1.35054	0.216786	0.479107	0.667943	0.386388	0.796566	0.05429	0.967494	1
ENSG00000250067	YJEFN3	protein_coding		1.34993	5.37397e-11	8.10631e-09	-0.0475225	0.703213	0.937176	0.851363	0.000174046	0.126947
ENSG00000165805	C12orf50	protein_coding		1.34973	0.00886174	0.0678769	-1.62359	1.89682e-05	0.0006797	0.222382	0.718576	1
ENSG00000246308	AC116535.2	lncRNA		1.34752	0.00195182	0.0232472	-1.87583	1.77273e-08	1.6294e-06	-1.5559	0.00338463	0.665477
ENSG00000253967	AC022730.4	lncRNA		1.34724	0.0554581	0.219542	0.114215	0.81615	0.968781	1.17384	0.170385	1
ENSG00000189410	SH2D5	protein_coding		1.34622	0.0329096	0.159914	-0.145027	0.741399	0.950043	-0.0228943	0.975997	1
ENSG00000111262	KCNA1	protein_coding		1.34437	0.0104326	0.0759119	-0.108956	0.764044	0.956225	1.34265	0.035379	1
ENSG00000006016	CRLF1	protein_coding		1.34072	0.00919837	0.069784	-0.0339084	0.924027	0.986805	0.0215556	0.972079	1
ENSG00000042493	CAPG	protein_coding		1.33937	2.45299e-05	0.000772487	-0.129371	0.540202	0.882367	-0.236363	0.51828	1
ENSG00000162494	LRRC38	protein_coding		1.33878	0.00778524	0.0621658	-1.56885	2.19713e-05	0.000773821	-0.128993	0.830151	1
ENSG00000101695	RNF125	protein_coding		1.33801	0.00273681	0.0297653	-0.923157	0.00341925	0.0452386	0.280084	0.597723	1
ENSG00000169071	ROR2	protein_coding		1.33689	0.123901	0.353777	-0.319443	0.600506	0.911523	0.0353281	0.973301	1
ENSG00000149599	DUSP15	protein_coding		1.33597	0.00782712	0.0623824	-0.158181	0.648397	0.925223	0.0781264	0.896477	1
ENSG00000007933	FMO3	protein_coding		1.33548	0.237049	0.502996	-0.000884604	0.999112	0.999991	0.0926626	0.946338	1
ENSG00000160932	LY6E	protein_coding		1.33519	0.000117123	0.00271877	-0.0968191	0.677613	0.932311	-0.24812	0.538776	1
ENSG00000090932	DLL3	protein_coding		1.331	0.000180406	0.00381587	-0.68905	0.00508077	0.0608803	0.476385	0.252628	1
ENSG00000224939	LINC00184	lncRNA		1.33031	0.00572438	0.0499745	0.0209825	0.949543	0.990705	0.651408	0.258767	1
ENSG00000106436	MYL10	protein_coding		1.32831	0.0226077	0.125382	-0.0275617	0.945697	0.990092	0.218943	0.754824	1
ENSG00000237372	AL606807.1	lncRNA		1.32817	0.000798644	0.0120075	-0.259008	0.337793	0.759432	0.218213	0.640238	1
ENSG00000183160	TMEM119	protein_coding		1.32658	0.000301159	0.00567931	0.0771152	0.755934	0.954471	0.0209667	0.961073	1
ENSG00000250337	PURPL	lncRNA		1.32476	0.287549	0.557228	0.386347	0.659907	0.927674	0.0994437	0.947827	1
ENSG00000165716	DIPK1B	protein_coding		1.32415	0.00107834	0.0149585	-0.192754	0.485647	0.855716	0.683812	0.155427	1
ENSG00000268894	PLCE1-AS1	lncRNA		1.32414	0.0142177	0.0931218	-0.264061	0.480986	0.853747	-0.133918	0.836273	1
ENSG00000092758	COL9A3	protein_coding		1.32303	0.167258	0.415864	0.0122271	0.985504	0.998353	0.926772	0.427559	1
ENSG00000006606	CCL26	protein_coding		1.32089	5.47917e-06	0.0002185	-1.05123	4.87775e-07	3.05515e-05	-0.484437	0.146279	1
ENSG00000251361	AC012625.1	lncRNA		1.32048	0.0112882	0.0798865	0.409372	0.258167	0.683319	0.647677	0.301323	1
ENSG00000115415	STAT1	protein_coding		1.31806	4.90551e-06	0.000198778	0.113764	0.548991	0.888305	0.116513	0.722863	1
ENSG00000160013	PTGIR	protein_coding		1.31702	0.299915	0.569148	-0.415952	0.642383	0.923958	-0.786714	0.612149	1
ENSG00000260517	AC009093.2	lncRNA		1.31426	0.201012	0.460664	0.143454	0.842681	0.974535	0.207125	0.868592	1
ENSG00000173432	SAA1	protein_coding		1.31396	0.00122986	0.0165231	0.337979	0.225196	0.647826	-0.759385	0.11689	1
ENSG00000240045	STRIT1	protein_coding		1.31377	5.60176e-06	0.000222213	0.458223	0.0181868	0.150246	-0.259336	0.432426	1
ENSG00000169744	LDB2	protein_coding		1.31008	0.233137	0.498624	-0.400211	0.605052	0.913944	-0.0460331	0.972579	1
ENSG00000280367	AP002364.1	TEC		1.31008	0.0029492	0.0313072	-0.0755674	0.802594	0.964933	-0.532423	0.310791	1
ENSG00000134594	RAB33A	protein_coding		1.30978	0.0670237	0.245819	-0.250404	0.616724	0.916678	1.08778	0.211428	1
ENSG00000125965	GDF5	protein_coding		1.30945	0.00417332	0.039866	-0.0112274	0.971493	0.995352	0.0289213	0.957614	1
ENSG00000187902	SHISA7	protein_coding		1.30027	0.0107098	0.0772489	-0.520252	0.142651	0.5215	1.36257	0.028065	1
ENSG00000156234	CXCL13	protein_coding		1.29924	0.00169698	0.0209788	0.999933	0.000683438	0.0125738	1.10553	0.0265274	1
ENSG00000168062	BATF2	protein_coding		1.29899	0.00336506	0.0345158	-0.0799904	0.79255	0.96313	0.277475	0.598647	1
ENSG00000138135	CH25H	protein_coding		1.29887	0.052878	0.214193	-0.0929941	0.842629	0.974535	0.929107	0.254181	1
ENSG00000117069	ST6GALNAC5	protein_coding		1.29722	1.17029e-07	7.53886e-06	-1.10257	7.98329e-10	1.094e-07	-0.212115	0.43571	1
ENSG00000237883	DGUOK-AS1	lncRNA		1.29693	4.39034e-05	0.00125025	-0.194894	0.358746	0.77507	0.828378	0.0263756	1
ENSG00000138795	LEF1	protein_coding		1.29687	0.0293444	0.148568	0.279797	0.499872	0.862624	0.913529	0.205225	1
ENSG00000186326	RGS9BP	protein_coding		1.29354	0.00912299	0.0693378	-0.983697	0.00520054	0.0619544	0.235652	0.69149	1
ENSG00000224418	STK24-AS1	lncRNA		1.29272	0.00317548	0.0330879	-0.251018	0.404887	0.808095	1.6687	0.00193765	0.554585
ENSG00000162594	IL23R	protein_coding		1.28934	0.0147135	0.0951622	0.392846	0.285209	0.71329	0.473176	0.456468	1
ENSG00000128849	CGNL1	protein_coding		1.28881	0.000812931	0.012181	-0.795788	0.00318111	0.0427127	0.0389627	0.931526	1
ENSG00000105509	HAS1	protein_coding		1.28873	0.00955399	0.0716264	0.0761338	0.824661	0.97044	-0.143421	0.809588	1
ENSG00000271788	AC008875.1	lncRNA		1.28612	0.0179885	0.108811	-0.926225	0.0160449	0.138364	0.733575	0.263372	1
ENSG00000173947	PIFO	protein_coding		1.28523	0.000176513	0.00375814	-0.0486861	0.832916	0.972758	0.09636	0.809512	1
ENSG00000189320	FAM180A	protein_coding		1.28403	0.0211241	0.120446	-0.0642276	0.868073	0.978159	-0.0565339	0.932723	1
ENSG00000129170	CSRP3	protein_coding		1.28054	0.0405022	0.181588	0.351734	0.4205	0.818812	0.557187	0.461112	1
ENSG00000105357	MYH14	protein_coding		1.27855	8.74881e-08	5.92273e-06	-0.12764	0.404311	0.807452	-0.247463	0.350865	1
ENSG00000185885	IFITM1	protein_coding		1.27803	0.00204482	0.0240723	-0.154211	0.586954	0.904041	-0.184036	0.708025	1
ENSG00000220201	ZGLP1	protein_coding		1.27643	0.000151715	0.0033435	-0.092737	0.682594	0.933817	0.610977	0.12267	1
ENSG00000272908	AC006033.2	lncRNA		1.27635	0.0600899	0.230953	-0.304742	0.521069	0.873951	1.2699	0.125127	1
ENSG00000265660	MIR4664	miRNA		1.27587	0.000264274	0.00514242	0.0243084	0.918009	0.986194	0.732817	0.0763039	1
ENSG00000196503	ARL9	protein_coding		1.27555	0.000505904	0.00848591	-0.451891	0.0723392	0.361625	0.011046	0.979542	1
ENSG00000164082	GRM2	protein_coding		1.27476	0.0014996	0.0192111	0.0715413	0.794199	0.96313	1.35078	0.0056065	0.857358
ENSG00000275450	AL845472.1	lncRNA		1.27404	0.0157407	0.0995341	0.0429353	0.906526	0.98422	0.76166	0.231383	1
ENSG00000205413	SAMD9	protein_coding		1.2737	3.17792e-06	0.000134562	-0.0593251	0.740613	0.950011	0.181156	0.55978	1
ENSG00000064547	LPAR2	protein_coding		1.27291	2.64463e-06	0.000116112	-0.167837	0.345487	0.765713	0.289897	0.346816	1
ENSG00000197444	OGDHL	protein_coding		1.27198	0.00489783	0.0447092	-0.0859097	0.782447	0.9612	0.0716066	0.894266	1
ENSG00000159167	STC1	protein_coding		1.26971	0.0316181	0.155315	0.287636	0.484921	0.855669	-0.106031	0.881649	1
ENSG00000240747	KRBOX1	protein_coding		1.2694	0.00941884	0.0709662	0.42881	0.206707	0.623942	0.908207	0.123587	1
ENSG00000205611	LINC01597	lncRNA		1.26743	0.0437453	0.190509	0.15495	0.723784	0.943203	-0.0944125	0.901023	1
ENSG00000177294	FBXO39	protein_coding		1.26704	0.0047668	0.0438348	0.154374	0.61746	0.916678	1.07915	0.0465688	1
ENSG00000108691	CCL2	protein_coding		1.26455	0.0652114	0.242237	-0.054545	0.909404	0.9851	0.25243	0.76116	1
ENSG00000259732	AC092757.2	lncRNA		1.2633	0.0116332	0.0813473	-0.326443	0.347397	0.766724	0.984346	0.103952	1
ENSG00000226824	AC006001.2	lncRNA		1.26247	5.16729e-11	7.89444e-09	-0.124001	0.288842	0.717042	0.193603	0.338671	1
ENSG00000056487	PHF21B	protein_coding		1.26075	3.25606e-06	0.000137496	-0.256114	0.152014	0.540044	0.0895484	0.770957	1
ENSG00000205578	POM121B	unprocessed_pseudogene		1.25979	0.04511	0.194245	-0.194153	0.65815	0.927198	-0.326994	0.667005	1
ENSG00000176399	DMRTA1	protein_coding		1.25836	0.0337112	0.162346	-0.165817	0.68791	0.935979	0.309722	0.664907	1
ENSG00000270607	AC009549.1	lncRNA		1.25808	0.00826296	0.0649863	-0.0907835	0.782531	0.9612	0.752584	0.188971	1
ENSG00000189045	ANKDD1B	protein_coding		1.25707	0.000735387	0.0112808	-1.28443	2.64091e-06	0.000128416	-0.220493	0.615275	1
ENSG00000203362	POLH-AS1	lncRNA		1.25593	0.00135678	0.0177742	-0.687667	0.0119021	0.113082	0.672665	0.149476	1
ENSG00000134184	GSTM1	protein_coding		1.25581	0.432483	0.688023	0.190853	0.86576	0.9781	-0.631531	0.746794	1
ENSG00000136197	C7orf25	protein_coding		1.25461	0.00101798	0.0143681	0.134426	0.605611	0.914239	1.29048	0.00529397	0.837077
ENSG00000234261	AL138720.1	lncRNA		1.2532	0.00212301	0.0246833	-0.968339	0.000845319	0.0149441	0.0845209	0.861242	1
ENSG00000243797	AC004917.1	lncRNA		1.25149	0.000770113	0.0117023	-0.659199	0.0108369	0.105983	0.780151	0.0781555	1
ENSG00000099994	SUSD2	protein_coding		1.25129	0.227171	0.492138	-0.496653	0.49637	0.86068	-0.338618	0.78861	1
ENSG00000230701	FBXW4P1	processed_pseudogene		1.24889	0.027715	0.143132	-0.534297	0.178351	0.583942	0.914247	0.18359	1
ENSG00000143333	RGS16	protein_coding		1.24796	0.000342461	0.00629032	0.2783	0.239925	0.662573	0.21139	0.604922	1
ENSG00000203706	SERTAD4-AS1	lncRNA		1.2465	0.0329609	0.16	-0.377566	0.354858	0.772	0.936996	0.186307	1
ENSG00000150337	FCGR1A	protein_coding		1.2441	0.0183464	0.109976	-0.143586	0.694907	0.936771	1.02252	0.109758	1
ENSG00000163467	TSACC	protein_coding		1.23949	0.000330408	0.00612366	-0.616415	0.00986084	0.0989865	0.0434729	0.914379	1
ENSG00000129596	CDO1	protein_coding		1.23936	0.00242676	0.027218	-0.194063	0.488903	0.856506	-0.0526504	0.913539	1
ENSG00000109193	SULT1E1	protein_coding		1.23661	0.0931142	0.299191	-0.189912	0.712815	0.938918	1.24326	0.166743	1
ENSG00000240970	RPL23AP64	processed_pseudogene		1.23623	0.00167407	0.020798	-0.916242	0.00102495	0.0175436	0.0134691	0.976921	1
ENSG00000111788	AC009533.1	unprocessed_pseudogene		1.23593	4.56868e-05	0.00129128	-0.165079	0.415556	0.815207	0.000888262	0.997977	1
ENSG00000107201	DDX58	protein_coding		1.23466	1.41206e-06	6.82226e-05	-0.111769	0.50345	0.865601	-0.00321237	0.991128	1
ENSG00000269937	AC093525.7	lncRNA		1.23424	0.0900605	0.293212	-0.0904909	0.859131	0.976906	-0.609421	0.4908	1
ENSG00000265205	AC010761.3	lncRNA		1.23359	0.0127568	0.0865938	-0.277502	0.419304	0.817593	1.12658	0.0608698	1
ENSG00000163364	LINC01116	lncRNA		1.2321	0.385162	0.647453	0.437804	0.661939	0.927674	0.335108	0.846703	1
ENSG00000232040	ZBED9	protein_coding		1.23122	0.0721691	0.257303	-0.44709	0.351899	0.769146	0.357093	0.666993	1
ENSG00000101680	LAMA1	protein_coding		1.22804	0.370747	0.635906	0.333948	0.730072	0.945389	0.0291531	0.98612	1
ENSG00000188460	ACTBP11	processed_pseudogene	YES	1.22719	0.0554609	0.219542	-0.782855	0.0832993	0.393211	0.228915	0.767752	1
ENSG00000143387	CTSK	protein_coding		1.22611	0.273297	0.542758	-0.0549569	0.944411	0.989944	0.0219874	0.98715	1
ENSG00000240583	AQP1	protein_coding		1.22532	1.84435e-07	1.13015e-05	0.721118	8.3454e-06	0.000338775	0.724772	0.0068738	0.92514
ENSG00000171368	TPPP	protein_coding		1.22506	0.000588234	0.00950718	-1.49762	2.84952e-08	2.44983e-06	0.411861	0.327233	1
ENSG00000104783	KCNN4	protein_coding		1.22493	0.00325379	0.0336971	-0.304242	0.288715	0.716984	-0.18584	0.707348	1
ENSG00000273297	AC009275.1	lncRNA		1.22368	0.00283384	0.0305124	-0.444952	0.116463	0.471672	0.242086	0.619277	1
ENSG00000187583	PLEKHN1	protein_coding		1.22321	0.0553062	0.219293	-0.322014	0.470742	0.849396	0.608228	0.431696	1
ENSG00000168952	STXBP6	protein_coding		1.22307	6.04204e-09	5.66874e-07	0.183544	0.166722	0.564926	0.293155	0.20182	1
ENSG00000130589	HELZ2	protein_coding		1.22263	2.05075e-05	0.000656494	-0.0464114	0.807564	0.966428	0.0600218	0.855676	1
ENSG00000187867	PALM3	protein_coding		1.2226	0.0444013	0.19244	-1.24463	0.00432697	0.0538751	-0.131573	0.857864	1
ENSG00000272872	AP000525.1	lncRNA		1.2218	0.167904	0.416828	0.124917	0.840963	0.973748	-0.513015	0.634442	1
ENSG00000230069	LRRC37A15P	processed_pseudogene		1.22041	0.00802753	0.0635763	-0.113623	0.720756	0.942425	0.838712	0.130509	1
ENSG00000277595	AC007546.1	lncRNA		1.22033	0.0107912	0.0776667	-0.36817	0.267981	0.69416	1.6019	0.00645519	0.895449
ENSG00000234177	LINC01114	lncRNA		1.21863	0.0832674	0.279175	0.262074	0.594922	0.908107	1.09963	0.199817	1
ENSG00000207808	MIR27A	miRNA		1.21844	0.00775007	0.0620747	0.0681434	0.829154	0.971651	0.2182	0.690059	1
ENSG00000268649	AL132655.2	lncRNA		1.21775	0.00561177	0.0494112	0.221479	0.465286	0.846383	0.792397	0.133771	1
ENSG00000163661	PTX3	protein_coding		1.21712	0.152446	0.394565	0.433046	0.469195	0.848449	0.154491	0.881288	1
ENSG00000124749	COL21A1	protein_coding		1.21468	0.0811733	0.275202	-0.699621	0.154028	0.542819	0.237905	0.778147	1
ENSG00000254614	AP003068.2	lncRNA		1.21453	5.65468e-07	3.0515e-05	0.0556773	0.723299	0.9429	-0.21358	0.43373	1
ENSG00000080007	DDX43	protein_coding		1.21216	0.0599103	0.230615	-0.0786888	0.861218	0.97707	0.300028	0.700466	1
ENSG00000187546	AGMO	protein_coding		1.21177	0.264383	0.53308	-0.115679	0.87973	0.980082	-0.169449	0.898173	1
ENSG00000156711	MAPK13	protein_coding		1.2103	0.0961232	0.304788	-0.207032	0.684635	0.934602	-0.129327	0.883486	1
ENSG00000156096	UGT2B4	protein_coding		1.20726	0.00288858	0.0308665	0.891636	0.00191133	0.0284697	0.509681	0.291429	1
ENSG00000252817				1.20433	0.00472148	0.0434857	-0.460959	0.118975	0.4763	0.38086	0.454145	1
ENSG00000166796	LDHC	protein_coding		1.2034	0.169911	0.419738	-0.19856	0.747283	0.951934	0.413773	0.698304	1
ENSG00000116690	PRG4	protein_coding		1.20245	0.388652	0.650035	-0.501328	0.610661	0.915932	-0.991683	0.561037	1
ENSG00000143768	LEFTY2	protein_coding		1.20058	0.0359447	0.168549	0.896962	0.0269385	0.194727	1.42219	0.042285	1
ENSG00000163618	CADPS	protein_coding		1.20036	0.011146	0.0792871	0.105273	0.747641	0.952175	-0.239234	0.672995	1
ENSG00000207291	RNU6-30P	snRNA		1.20003	0.0186643	0.111028	0.0702639	0.84266	0.974535	0.612398	0.319463	1
ENSG00000272172	AC138696.2	lncRNA		1.19974	0.000141676	0.00318287	0.466061	0.0305103	0.210904	0.952969	0.0111365	1
ENSG00000139910	NOVA1	protein_coding		1.19965	0.0200369	0.116105	-0.0761657	0.831552	0.972303	-0.129252	0.834911	1
ENSG00000259706	HSP90B2P	processed_pseudogene		1.19962	0.00466218	0.0430799	-1.67821	1.73175e-07	1.23522e-05	-0.166824	0.741277	1
ENSG00000085514	PILRA	protein_coding		1.19644	0.00863911	0.0668283	-0.443637	0.16129	0.555848	0.645951	0.238065	1
ENSG00000246095	LINC01096	lncRNA		1.1963	0.00547306	0.048511	-0.212243	0.474899	0.850447	0.035307	0.945193	1
ENSG00000149090	PAMR1	protein_coding		1.19617	0.0260244	0.137197	-0.118608	0.75095	0.952643	-0.203754	0.75292	1
ENSG00000226180	AC010536.1	lncRNA		1.19374	6.43586e-05	0.00170027	-0.168521	0.400091	0.805633	0.898899	0.0110699	1
ENSG00000146205	ANO7	protein_coding		1.19319	0.00179516	0.0218933	0.16371	0.531469	0.879919	1.14363	0.0133447	1
ENSG00000260361	AC106028.3	lncRNA		1.18897	0.0020969	0.0245156	-0.123258	0.641463	0.923535	1.41958	0.00266926	0.628695
ENSG00000207110	RNU1-106P	snRNA		1.18862	0.0208792	0.119459	-0.723548	0.0457128	0.273567	0.327409	0.59701	1
ENSG00000267648	AC060766.5	transcribed_processed_pseudogene		1.1886	0.0128552	0.0870269	-0.053015	0.87265	0.979311	1.3637	0.0194703	1
ENSG00000132170	PPARG	protein_coding		1.18652	0.251577	0.519538	-0.088225	0.903611	0.984173	-0.00727696	0.995398	1
ENSG00000163347	CLDN1	protein_coding		1.1831	0.141764	0.379836	0.738455	0.193936	0.606516	0.093023	0.924297	1
ENSG00000248323	LUCAT1	lncRNA		1.1826	0.0015831	0.0200087	-0.336335	0.191026	0.60118	0.5133	0.248656	1
ENSG00000236849	LINC01474	lncRNA		1.18228	0.00897715	0.0685519	-1.16307	0.000368848	0.00774375	-0.579582	0.286143	1
ENSG00000176912	TYMSOS	lncRNA		1.1808	0.0394358	0.178909	-0.0390212	0.922196	0.986194	0.727327	0.295041	1
ENSG00000144057	ST6GAL2	protein_coding		1.18039	0.381739	0.645153	0.26505	0.780692	0.960794	-0.168733	0.918475	1
ENSG00000158014	SLC30A2	protein_coding		1.17884	0.0240469	0.13003	0.031368	0.931141	0.987941	1.44485	0.0239459	1
ENSG00000183571	PGPEP1L	protein_coding		1.17805	0.000226106	0.00455658	0.318323	0.142472	0.521333	-0.125285	0.737166	1
ENSG00000106526	ACTR3C	protein_coding		1.17752	0.0701801	0.252866	-0.234854	0.605812	0.914359	0.0877972	0.911235	1
ENSG00000169248	CXCL11	protein_coding		1.17712	0.234114	0.499639	-0.534026	0.443939	0.833797	0.652045	0.589045	1
ENSG00000273387	AC005005.3	lncRNA		1.17505	0.00108617	0.0150579	-0.21892	0.37301	0.787427	0.925017	0.0319589	1
ENSG00000252827	RN7SKP11	misc_RNA		1.17471	0.0114242	0.0804006	0.214769	0.504402	0.866214	0.661055	0.23702	1
ENSG00000223764	LINC02593	lncRNA		1.1714	0.0777997	0.269186	-0.384889	0.408599	0.810303	-0.314979	0.695686	1
ENSG00000181409	AATK	protein_coding		1.17133	0.00487331	0.0445214	0.218256	0.44669	0.834835	0.900503	0.0724603	1
ENSG00000144115	THNSL2	protein_coding		1.17096	2.42316e-11	4.02867e-09	0.0972484	0.358557	0.774889	-0.0823227	0.652923	1
ENSG00000257194	AC126178.1	lncRNA		1.17026	0.00357247	0.0359329	-1.40961	2.29365e-06	0.000114993	-0.442997	0.355148	1
ENSG00000248144	ADH1C	protein_coding		1.16959	0.0565864	0.222247	-1.35133	0.00225709	0.0325894	0.724474	0.330463	1
ENSG00000278594	AL589182.2	processed_pseudogene		1.16867	0.0730312	0.259436	-0.0621821	0.891521	0.981529	0.14821	0.851142	1
ENSG00000215481	BCRP3	lncRNA		1.16729	0.0142079	0.0931218	0.161321	0.624938	0.920457	0.726569	0.205775	1
ENSG00000183876	ARSI	protein_coding		1.16688	3.49455e-11	5.52555e-09	-0.552103	1.68549e-06	8.80154e-05	0.0482703	0.793409	1
ENSG00000128482	RNF112	protein_coding		1.16587	0.224676	0.488739	-0.0774886	0.908683	0.985061	-0.204107	0.861534	1
ENSG00000198400	NTRK1	protein_coding		1.16566	0.0633637	0.238063	0.0610136	0.8894	0.981529	1.51162	0.0496348	1
ENSG00000116711	PLA2G4A	protein_coding		1.16466	0.274813	0.543953	-0.14987	0.841855	0.974236	-1.15683	0.375135	1
ENSG00000176165	FOXG1	protein_coding		1.16346	0.00010852	0.00258289	-0.0833631	0.679621	0.932311	-0.16572	0.635568	1
ENSG00000273340	MICE	transcribed_unprocessed_pseudogene		1.16312	0.0153633	0.0979363	-0.277532	0.405062	0.808127	0.103471	0.857445	1
ENSG00000205209	SCGB2B2	protein_coding		1.16107	0.00471134	0.0434276	-0.0468925	0.868221	0.978159	1.53828	0.00233767	0.580846
ENSG00000246363	LINC02458	lncRNA		1.1605	0.0238259	0.129409	-0.633055	0.0791443	0.381563	0.960643	0.123096	1
ENSG00000113083	LOX	protein_coding		1.16	0.158515	0.40408	0.555444	0.337873	0.759432	0.242553	0.808518	1
ENSG00000149050	ZNF214	protein_coding		1.15996	1.90733e-05	0.000620529	-0.261645	0.14889	0.534797	0.224298	0.472583	1
ENSG00000101000	PROCR	protein_coding		1.15916	0.0340055	0.163167	-0.21611	0.570679	0.897393	-0.17878	0.78634	1
ENSG00000198873	GRK5	protein_coding		1.15828	0.136075	0.371728	-0.00847074	0.987606	0.999132	0.192367	0.838631	1
ENSG00000279812	AC120057.4	TEC		1.15797	0.0189297	0.111961	-0.40832	0.235221	0.657345	0.289218	0.625991	1
ENSG00000023892	DEF6	protein_coding		1.15585	0.0332267	0.160979	-0.0115368	0.975645	0.996227	0.476569	0.467352	1
ENSG00000187726	DNAJB13	protein_coding		1.15516	0.0111678	0.0793801	-0.48879	0.123583	0.484877	0.521024	0.340856	1
ENSG00000120156	TEK	protein_coding		1.15423	0.0497132	0.206061	0.183739	0.654606	0.925926	-0.108395	0.878817	1
ENSG00000215126	CBWD6	protein_coding		1.15349	8.66652e-06	0.000320718	-0.235943	0.170652	0.571117	0.297066	0.317809	1
ENSG00000084710	EFR3B	protein_coding		1.15235	0.00391512	0.0382286	-0.703479	0.0121302	0.114425	-0.0859248	0.856568	1
ENSG00000104313	EYA1	protein_coding		1.15186	4.84459e-05	0.00135236	-0.160952	0.396222	0.803169	-0.061721	0.850663	1
ENSG00000266017	MIR4477B	miRNA		1.15146	0.00988061	0.0729384	0.118483	0.701005	0.93694	0.866951	0.10772	1
ENSG00000177551	NHLH2	protein_coding		1.15091	0.0474779	0.200509	0.83802	0.0414166	0.255378	0.611314	0.38484	1
ENSG00000235180	LINC00601	lncRNA		1.14924	0.0498575	0.20647	0.34745	0.396663	0.803453	-0.041789	0.952951	1
ENSG00000128564	VGF	protein_coding		1.14826	0.0104125	0.0758252	-0.982483	0.00214635	0.0312419	0.129818	0.808897	1
ENSG00000157551	KCNJ15	protein_coding		1.14665	9.25547e-05	0.00226089	-0.0464267	0.8134	0.967885	0.190539	0.576293	1
ENSG00000224680	PLA2G12AP1	processed_pseudogene		1.14596	0.0260837	0.137414	-0.199563	0.577672	0.901089	1.21724	0.0526643	1
ENSG00000230295	GTF2IP23	unprocessed_pseudogene		1.14523	0.00909224	0.0691273	-0.300243	0.323728	0.750287	0.980323	0.0650681	1
ENSG00000169085	VXN	protein_coding		1.14492	5.67443e-09	5.39095e-07	-0.944286	5.12887e-11	9.27751e-09	-0.0773259	0.71711	1
ENSG00000254226	LINC01933	lncRNA		1.14438	0.0570487	0.223364	0.23827	0.570906	0.897483	0.763837	0.2955	1
ENSG00000176826	FKBP9P1	transcribed_unprocessed_pseudogene		1.14411	0.00130302	0.0172598	0.203933	0.402009	0.806731	0.438125	0.299207	1
ENSG00000180229	HERC2P3	transcribed_unprocessed_pseudogene		1.14323	6.81417e-09	6.34055e-07	-0.192435	0.123104	0.483837	-0.0999699	0.641286	1
ENSG00000071282	LMCD1	protein_coding		1.14313	0.000141665	0.00318287	0.187154	0.355553	0.772707	0.200779	0.566467	1
ENSG00000147996	CBWD5	protein_coding		1.14281	2.81768e-12	5.35383e-10	0.000916815	0.992456	0.999991	0.347853	0.0411799	1
ENSG00000229847	EMX2OS	lncRNA		1.14187	0.19086	0.44846	0.256545	0.67609	0.932121	-0.405118	0.703236	1
ENSG00000080166	DCT	protein_coding		1.14178	0.0107105	0.0772489	-0.926878	0.00361529	0.0473337	-0.835679	0.121872	1
ENSG00000044524	EPHA3	protein_coding		1.1414	0.267111	0.535953	-0.0128656	0.985826	0.998458	-0.00571425	0.996365	1
ENSG00000262621				1.14092	0.018662	0.111028	-0.615953	0.0702997	0.355922	-0.259953	0.655807	1
ENSG00000171812	COL8A2	protein_coding		1.14026	2.78932e-05	0.000858086	0.0715629	0.692703	0.936771	-0.0833235	0.790442	1
ENSG00000100739	BDKRB1	protein_coding		1.13905	0.00039506	0.00703784	-0.337034	0.124464	0.486054	-0.317862	0.400184	1
ENSG00000111664	GNB3	protein_coding		1.13776	1.32985e-05	0.000460477	0.320878	0.0665345	0.343944	0.135007	0.652295	1
ENSG00000145864	GABRB2	protein_coding		1.13708	2.8459e-08	2.24905e-06	-0.0367673	0.777159	0.96007	0.36039	0.11222	1
ENSG00000241269	AC093620.1	lncRNA		1.1339	0.0198907	0.115706	-0.133502	0.692998	0.936771	0.470473	0.422603	1
ENSG00000034053	APBA2	protein_coding		1.13365	0.0435768	0.18994	0.0493882	0.899663	0.983606	-0.0680391	0.920115	1
ENSG00000179954	SSC5D	protein_coding		1.13219	0.000186768	0.00391744	0.00141669	0.994462	0.999991	0.0682817	0.846871	1
ENSG00000260475	AL353719.1	lncRNA		1.13206	0.0280328	0.143986	-0.3902	0.278183	0.705868	1.15984	0.0647858	1
ENSG00000255176	AP000941.1	lncRNA		1.13112	0.00832127	0.0652626	0.0433471	0.883545	0.980593	0.922071	0.0751445	1
ENSG00000247311	AC010255.1	lncRNA		1.13081	0.0308136	0.152921	-0.465915	0.203524	0.619115	0.338759	0.591803	1
ENSG00000270558	AC025449.1	processed_pseudogene		1.1303	0.00243976	0.0272826	-0.519746	0.0447998	0.269497	0.751104	0.0927449	1
ENSG00000271105	SCML2P2	processed_pseudogene		1.13018	0.0427891	0.188016	0.0288322	0.940912	0.988921	0.691936	0.306133	1
ENSG00000232774	AL355916.1	lncRNA		1.12876	3.11381e-06	0.000132343	0.241498	0.130816	0.497624	0.27984	0.310025	1
ENSG00000226310	AL022157.1	lncRNA		1.12778	0.0186514	0.111028	0.155365	0.640656	0.923388	0.429144	0.457154	1
ENSG00000167676	PLIN4	protein_coding		1.1259	1.91221e-06	8.91484e-05	0.619474	0.000136312	0.00345919	0.338626	0.20781	1
ENSG00000198914	POU3F3	protein_coding		1.12399	0.468414	0.715146	0.00930471	0.993215	0.999991	-0.202769	0.914798	1
ENSG00000277639	AC007906.2	protein_coding		1.12359	0.0217163	0.122289	0.314602	0.356096	0.773011	0.614465	0.298428	1
ENSG00000163071	SPATA18	protein_coding		1.12358	0.00563196	0.0494498	0.188293	0.501152	0.863747	0.221456	0.647561	1
ENSG00000149295	DRD2	protein_coding		1.12357	0.0193477	0.113688	-0.258873	0.438364	0.830083	1.01471	0.0819956	1
ENSG00000223912	EEF1A1P36	processed_pseudogene	YES	1.12331	0.0347467	0.165506	-1.11532	0.00346881	0.0458406	-0.215521	0.737075	1
ENSG00000164438	TLX3	protein_coding		1.12305	0.0355372	0.167477	-0.909426	0.0165559	0.141156	0.644456	0.318932	1
ENSG00000277566	AC089999.4	lncRNA		1.12267	0.00620718	0.0530025	-0.0875165	0.756943	0.954471	0.236578	0.62923	1
ENSG00000116661	FBXO2	protein_coding		1.12236	5.09168e-05	0.00141088	-0.169282	0.361522	0.777327	0.0118857	0.97041	1
ENSG00000069011	PITX1	protein_coding		1.12105	0.0813806	0.275611	0.398956	0.376739	0.789272	0.403448	0.605165	1
ENSG00000272235	AL590438.1	lncRNA		1.12054	0.0243314	0.130928	-0.118376	0.732187	0.946297	0.719836	0.23167	1
ENSG00000185499	MUC1	protein_coding		1.11889	1.49911e-06	7.18144e-05	-0.0956583	0.52859	0.878755	0.138962	0.59699	1
ENSG00000254793	FDPSP4	processed_pseudogene		1.11851	0.0449975	0.193909	-1.10536	0.0056643	0.0663259	0.711271	0.293092	1
ENSG00000278570	NR2E3	protein_coding		1.1183	0.0577401	0.225326	1.53648	0.000355067	0.00755954	1.30847	0.0695473	1
ENSG00000137868	STRA6	protein_coding		1.11826	0.00213697	0.0247663	0.0798525	0.74878	0.952549	-0.146755	0.734014	1
ENSG00000183426	NPIPA1	protein_coding		1.11762	1.56e-10	2.17428e-08	0.116582	0.276252	0.703019	0.0816412	0.658703	1
ENSG00000153253	SCN3A	protein_coding		1.11654	0.0641433	0.239885	0.00200035	0.996213	0.999991	0.749618	0.306252	1
ENSG00000230323	LINC00159	lncRNA		1.11579	0.0236624	0.128861	-1.39969	0.00010577	0.00281691	-0.362786	0.541493	1
ENSG00000279041	AC102945.2	TEC		1.11498	0.133199	0.367332	-0.429345	0.410974	0.812426	0.255858	0.776827	1
ENSG00000267655	AC125437.1	lncRNA		1.1145	0.0292114	0.148094	-0.994265	0.00641542	0.072894	-0.645913	0.296027	1
ENSG00000156219	ART3	protein_coding		1.11409	0.132441	0.366092	-0.825344	0.115233	0.468704	-0.0547418	0.951494	1
ENSG00000161798	AQP5	protein_coding		1.11376	0.00777794	0.0621658	-0.812063	0.00613725	0.0704771	0.0530005	0.915607	1
ENSG00000273654	AC020904.2	transcribed_processed_pseudogene		1.11325	0.000838712	0.0125176	-0.339117	0.137759	0.512821	0.109502	0.780461	1
ENSG00000260971	AC119674.1	lncRNA		1.11019	0.0117642	0.0820527	-1.50665	4.43235e-06	0.000197672	-1.48866	0.00602164	0.875978
ENSG00000100234	TIMP3	protein_coding		1.11018	0.111372	0.332988	0.0512493	0.916502	0.986153	-0.041276	0.961117	1
ENSG00000086991	NOX4	protein_coding		1.10971	0.0876133	0.288443	0.0705469	0.87674	0.979784	0.244782	0.756076	1
ENSG00000235084	CHCHD2P6	processed_pseudogene		1.10904	0.0223695	0.124642	-0.355449	0.293698	0.719831	1.41594	0.0174365	1
ENSG00000033122	LRRC7	protein_coding		1.10893	0.00335625	0.0344716	-1.1044	5.76226e-05	0.00170985	-0.258784	0.565231	1
ENSG00000141946	ZIM3	protein_coding	YES	1.10771	0.0897844	0.292524	-1.55764	0.00102911	0.0175912	-0.414627	0.600862	1
ENSG00000240882	AC063952.2	processed_pseudogene		1.10751	0.0481831	0.202579	0.199133	0.610941	0.915932	0.873913	0.199536	1
ENSG00000173898	SPTBN2	protein_coding		1.10663	0.000104903	0.00251001	-0.479655	0.0141231	0.126923	0.0549425	0.868403	1
ENSG00000228697	AL023755.1	lncRNA		1.1053	0.0294811	0.148894	-0.123274	0.727185	0.944208	1.62828	0.00931559	1
ENSG00000228150	AL357140.2	lncRNA		1.105	0.020864	0.119402	0.126084	0.704275	0.937537	0.474118	0.410777	1
ENSG00000163520	FBLN2	protein_coding		1.10447	0.154876	0.398942	0.376743	0.490273	0.857485	0.317559	0.73676	1
ENSG00000129951	PLPPR3	protein_coding		1.10395	0.0239981	0.129907	-0.194342	0.567828	0.895758	-0.00304346	0.995874	1
ENSG00000140287	HDC	protein_coding		1.10321	0.0200378	0.116105	-1.89558	1.71374e-07	1.23014e-05	-0.526708	0.357075	1
ENSG00000077274	CAPN6	protein_coding		1.10272	2.836e-07	1.62753e-05	0.995749	3.96288e-10	5.81848e-08	0.378679	0.117237	1
ENSG00000204525	HLA-C	protein_coding		1.10265	0.0150526	0.0965054	-0.0624088	0.842598	0.974535	-0.109804	0.840144	1
ENSG00000135269	TES	protein_coding		1.10072	0.0248292	0.132879	0.143685	0.673568	0.931141	-0.030002	0.959474	1
ENSG00000249328	AC036214.1	lncRNA		1.09973	0.00408503	0.0393712	-1.04775	0.000152445	0.00377953	0.0519608	0.909257	1
ENSG00000253929				1.09965	0.0331544	0.160732	-1.38238	0.000241879	0.00549661	0.151354	0.807918	1
ENSG00000261040	WFDC21P	transcribed_unitary_pseudogene		1.09878	0.0614523	0.234001	-0.300792	0.464499	0.84618	0.85618	0.230779	1
ENSG00000136943	CTSV	protein_coding		1.09707	2.21596e-07	1.32553e-05	-0.834339	3.75221e-08	3.11917e-06	-0.14277	0.54562	1
ENSG00000186103	ARGFX	protein_coding		1.0966	0.067297	0.246262	-0.975018	0.0222657	0.172414	0.300672	0.678792	1
ENSG00000238113	LINC01410	lncRNA		1.09596	5.30226e-08	3.8674e-06	0.0521643	0.68441	0.934379	0.0706004	0.750734	1
ENSG00000258099	ATXN2-AS	lncRNA		1.09532	0.0316698	0.155434	-0.381138	0.284606	0.712423	0.934205	0.13146	1
ENSG00000267530	LINC01836	lncRNA		1.09487	0.00824885	0.0649199	-0.478779	0.0973594	0.429714	-0.184892	0.709189	1
ENSG00000196502	SULT1A1	protein_coding		1.09433	0.0570993	0.223446	0.293711	0.465481	0.846383	0.319773	0.646036	1
ENSG00000197959	DNM3	protein_coding		1.09364	8.35303e-06	0.000312699	-0.636195	0.000181986	0.00434976	0.281591	0.316939	1
ENSG00000115267	IFIH1	protein_coding		1.09232	0.00850891	0.0662746	0.00370344	0.989691	0.999708	-0.0775074	0.875945	1
ENSG00000185015	CA13	protein_coding		1.09103	0.000110176	0.00260313	-0.50755	0.00885887	0.0916741	-0.0908164	0.781939	1
ENSG00000179978	NAIPP2	unprocessed_pseudogene		1.09026	0.0294085	0.148693	0.147171	0.67276	0.93084	1.05639	0.083019	1
ENSG00000124731	TREM1	protein_coding		1.08979	0.267442	0.536298	0.327502	0.636256	0.922939	-0.462738	0.699569	1
ENSG00000254909	AP003392.2	processed_pseudogene		1.08966	0.0353934	0.167388	-1.39776	0.000219535	0.00506006	-0.0388338	0.950438	1
ENSG00000234618	RPSAP9	processed_pseudogene		1.08942	0.0142313	0.0931218	-0.0446266	0.884732	0.980766	0.742226	0.166638	1
ENSG00000087842	PIR	protein_coding		1.08912	1.68989e-09	1.88227e-07	0.268195	0.0191117	0.154952	0.236356	0.226658	1
ENSG00000224635	AL391095.2	lncRNA		1.08734	0.00365567	0.03646	-0.433997	0.0943233	0.42206	1.02413	0.0237466	1
ENSG00000240694	PNMA2	protein_coding		1.08471	0.00927821	0.0701638	-0.830117	0.0050325	0.0603947	0.0339395	0.945759	1
ENSG00000171798	KNDC1	protein_coding		1.0801	0.0984322	0.308974	-0.0776446	0.865353	0.977893	-0.00598238	0.993981	1
ENSG00000149506	ZP1	protein_coding		1.07995	0.167759	0.416653	0.276192	0.615845	0.916678	0.963315	0.313583	1
ENSG00000188313	PLSCR1	protein_coding		1.07984	0.000930171	0.0134735	-0.0697379	0.753529	0.953864	-0.0124542	0.974165	1
ENSG00000081148	IMPG2	protein_coding		1.07925	0.00115519	0.0157729	-1.45797	9.98706e-09	9.9479e-07	-0.270286	0.491354	1
ENSG00000154874	CCDC144B	transcribed_unprocessed_pseudogene		1.07848	0.0229524	0.126588	0.0219881	0.946781	0.990092	0.118864	0.834993	1
ENSG00000196289	BECN2	protein_coding		1.07718	0.124532	0.354798	-1.05363	0.0348999	0.228996	-0.0551848	0.948354	1
ENSG00000255992	AC131009.1	lncRNA		1.07616	0.0169809	0.10462	-1.06387	0.00104163	0.0177259	0.319111	0.556054	1
ENSG00000174945	AMZ1	protein_coding		1.0756	0.00124283	0.0166577	0.138318	0.543165	0.884422	0.219344	0.577663	1
ENSG00000172183	ISG20	protein_coding		1.07512	0.00353183	0.0356956	-0.368503	0.148216	0.53314	0.0128011	0.9767	1
ENSG00000167080	B4GALNT2	protein_coding		1.07484	0.0295951	0.149236	-0.681982	0.0502122	0.287721	0.257391	0.665691	1
ENSG00000236841	AC007750.1	lncRNA		1.07421	0.0638997	0.239329	-0.281969	0.48716	0.855971	0.231832	0.741208	1
ENSG00000183831	ANKRD45	protein_coding		1.07353	0.0126168	0.0858756	-0.121957	0.682389	0.933729	-0.034011	0.947439	1
ENSG00000151379	MSGN1	protein_coding		1.07277	0.0362402	0.169338	0.524964	0.144122	0.524289	0.166751	0.787341	1
ENSG00000236921	AL157937.1	lncRNA		1.07205	0.0415347	0.184329	0.380395	0.301285	0.726187	0.641427	0.314167	1
ENSG00000277399	GPR179	protein_coding		1.07168	0.00647537	0.0546323	0.0548314	0.839852	0.973748	0.168998	0.719227	1
ENSG00000213145	CRIP1	protein_coding		1.0712	0.0102363	0.0749767	-0.0167754	0.953609	0.991906	0.214906	0.667183	1
ENSG00000257542	OR7E47P	transcribed_unprocessed_pseudogene		1.07115	0.0539111	0.216093	-0.254708	0.512098	0.869493	-0.0874414	0.89647	1
ENSG00000262539	AC005829.2	processed_pseudogene		1.07004	0.00085923	0.0127064	-0.207551	0.343515	0.763651	-0.0337911	0.928835	1
ENSG00000255150	EID3	protein_coding		1.06959	9.23865e-05	0.00226077	-0.508706	0.00684251	0.07663	0.666918	0.0385781	1
ENSG00000213244	H3P4	unprocessed_pseudogene		1.06949	0.0138304	0.0914992	0.13494	0.654006	0.925926	0.301115	0.563818	1
ENSG00000237506	RPSAP15	processed_pseudogene		1.068	0.000167202	0.00359031	0.187896	0.326799	0.751627	0.644764	0.0542969	1
ENSG00000216906	AL355312.1	processed_pseudogene		1.06525	0.0339757	0.163105	-0.217552	0.534515	0.880455	-0.754312	0.215528	1
ENSG00000180015	AC093909.1	processed_pseudogene		1.0651	0.000474557	0.00809216	-0.148022	0.474396	0.850264	-0.54599	0.129999	1
ENSG00000138311	ZNF365	protein_coding		1.06492	0.0400846	0.18062	-0.0330907	0.927074	0.987469	0.132509	0.832434	1
ENSG00000129991	TNNI3	protein_coding		1.06465	0.0102494	0.0750054	-0.848316	0.00402651	0.0512055	-0.958934	0.056462	1
ENSG00000272267	AC021242.3	lncRNA		1.06462	0.00743832	0.0602392	-0.326279	0.236644	0.658961	0.708667	0.138883	1
ENSG00000138496	PARP9	protein_coding		1.06452	5.85219e-06	0.00023053	0.129607	0.40289	0.807201	0.112092	0.675638	1
ENSG00000224413	AP001476.1	lncRNA		1.06364	0.235839	0.50151	0.307609	0.626407	0.921115	0.431466	0.693343	1
ENSG00000231768	LINC01354	lncRNA		1.06323	0.0530697	0.214508	-0.0895752	0.815444	0.968694	0.081321	0.902616	1
ENSG00000232926	AC000078.1	processed_pseudogene		1.06294	0.00222563	0.0255192	-0.0406504	0.864356	0.97765	0.216224	0.600151	1
ENSG00000225402	AC010878.1	processed_pseudogene		1.06209	8.48632e-05	0.00211793	-0.837252	1.48861e-05	0.000551602	-0.508704	0.10791	1
ENSG00000221818	EBF2	protein_coding		1.06019	0.466019	0.713706	-0.0516467	0.959874	0.993287	-0.345606	0.845898	1
ENSG00000232615	AC026412.2	processed_pseudogene		1.05994	0.0410883	0.183064	-0.00115125	0.99746	0.999991	0.502998	0.42305	1
ENSG00000105290	APLP1	protein_coding		1.05779	0.0474293	0.200441	-0.0704129	0.849982	0.975606	0.223978	0.728396	1
ENSG00000275329	AL138781.1	lncRNA		1.05758	0.0288412	0.146942	0.109736	0.744482	0.950231	0.887046	0.131102	1
ENSG00000185101	ANO9	protein_coding		1.05616	0.0415261	0.184329	-0.0424095	0.906539	0.98422	0.617835	0.324981	1
ENSG00000187210	GCNT1	protein_coding		1.05597	0.00804924	0.0636927	-0.286414	0.299461	0.724661	0.192611	0.686124	1
ENSG00000281026	N4BP2L2-IT2	lncRNA		1.05583	0.00638011	0.0540071	-0.667242	0.0142885	0.127901	1.23409	0.00908592	1
ENSG00000174718	RESF1	protein_coding		1.0558	6.17e-06	0.000241366	-0.961263	2.19965e-08	1.93526e-06	0.00951401	0.971499	1
ENSG00000109321	AREG	protein_coding		1.05363	0.126664	0.357911	0.0239981	0.960446	0.993287	-0.0692996	0.934104	1
ENSG00000281420	AP001052.1	pseudogene		1.05294	0.0313585	0.154611	-0.163658	0.630968	0.921688	0.868357	0.143756	1
ENSG00000008516	MMP25	protein_coding		1.05278	0.00382112	0.0375977	-0.0580546	0.816419	0.968781	0.50538	0.245387	1
ENSG00000279611	AC012313.10	TEC		1.05227	0.00210838	0.0245988	-0.957154	0.000105312	0.00280802	0.135489	0.738496	1
ENSG00000250748	AC025419.1	lncRNA		1.05221	0.0125636	0.0856681	-0.43259	0.141104	0.519964	0.627559	0.216701	1
ENSG00000147642	SYBU	protein_coding		1.05033	0.0696057	0.251575	0.115768	0.774901	0.959572	0.295352	0.673694	1
ENSG00000078114	NEBL	protein_coding		1.0502	0.114945	0.338812	0.00159821	0.99727	0.999991	0.71789	0.376168	1
ENSG00000250321	AC079140.2	processed_pseudogene		1.05006	0.0097406	0.0723583	-0.211447	0.452155	0.83809	1.43154	0.00420655	0.73732
ENSG00000233532	LINC00460	lncRNA		1.04964	0.0760031	0.265768	0.0377426	0.927327	0.98751	0.282236	0.693889	1
ENSG00000137965	IFI44	protein_coding		1.04929	0.000661062	0.0104162	-0.0531811	0.799467	0.963954	-0.0503337	0.889579	1
ENSG00000233175	AC008105.1	lncRNA		1.04923	0.0279393	0.143707	-0.870557	0.0103553	0.102515	-0.0898867	0.875779	1
ENSG00000184368	MAP7D2	protein_coding		1.04848	0.0034309	0.0350042	-0.967598	0.000179403	0.00429712	-0.0144067	0.973024	1
ENSG00000107438	PDLIM1	protein_coding		1.04708	0.162012	0.408846	0.134639	0.797998	0.9639	-0.00216557	0.998103	1
ENSG00000212932	RPL23AP4	processed_pseudogene		1.0464	0.0260595	0.13735	-0.781059	0.0190463	0.154578	0.343655	0.544369	1
ENSG00000175262	C1orf127	protein_coding		1.0456	0.00343198	0.0350042	-0.84258	0.000942684	0.0163584	0.416113	0.328973	1
ENSG00000232600	TONSL-AS1	lncRNA		1.04526	0.0184975	0.110461	-0.172351	0.575973	0.900085	0.540804	0.312145	1
ENSG00000277737	FP325317.1	unprocessed_pseudogene		1.0452	0.0735639	0.260591	0.894098	0.0312453	0.213893	-0.0024874	0.997195	1
ENSG00000171345	KRT19	protein_coding		1.04461	0.243046	0.510687	0.374359	0.552704	0.890332	0.714004	0.513364	1
ENSG00000214517	PPME1	protein_coding		1.04138	1.61064e-21	1.5834e-18	-0.200597	0.000460508	0.00919836	0.0969935	0.309263	1
ENSG00000233452	STXBP5-AS1	lncRNA		1.04135	0.0403423	0.181244	-0.288439	0.416241	0.815565	0.245781	0.68869	1
ENSG00000273350	AC004832.5	lncRNA		1.04052	0.04288	0.188227	-0.936084	0.0106301	0.104322	0.179441	0.772517	1
ENSG00000134061	CD180	protein_coding		1.03977	0.100858	0.313471	-0.143303	0.746964	0.951795	-0.335562	0.662787	1
ENSG00000108771	DHX58	protein_coding		1.03945	2.06186e-05	0.000658486	-0.0409066	0.80071	0.964284	-0.081477	0.771617	1
ENSG00000235044	PPIAP3	processed_pseudogene		1.03818	0.0511256	0.209729	-0.0556839	0.880858	0.980461	0.569071	0.377743	1
ENSG00000131096	PYY	protein_coding		1.03792	0.0623035	0.235931	-0.384529	0.324553	0.750287	0.340125	0.614029	1
ENSG00000198074	AKR1B10	protein_coding		1.03763	2.80809e-08	2.23281e-06	-0.152616	0.200137	0.615016	0.508301	0.0151962	1
ENSG00000143199	ADCY10	protein_coding		1.03625	0.00736616	0.0597619	-0.927582	0.000822223	0.0146388	0.541955	0.24297	1
ENSG00000271659	AL161729.4	lncRNA		1.03607	0.0307983	0.152921	-0.109995	0.741868	0.950043	1.29427	0.027706	1
ENSG00000269906	AL606834.1	lncRNA		1.03576	0.00424791	0.0403061	-0.675778	0.00807824	0.0858755	0.989492	0.0241781	1
ENSG00000252051	RN7SKP276	misc_RNA		1.03558	0.00128256	0.0170229	0.546174	0.0147326	0.13084	-0.515167	0.177901	1
ENSG00000261575	AC005829.1	transcribed_unprocessed_pseudogene		1.03448	0.031632	0.15535	-0.441668	0.189987	0.599805	1.11779	0.0571006	1
ENSG00000122176	FMOD	protein_coding		1.03413	0.00050953	0.00853405	0.702829	0.000806108	0.0144314	0.478261	0.17383	1
ENSG00000204650	LINC02210	transcribed_unitary_pseudogene		1.03397	1.16023e-07	7.49848e-06	-0.153698	0.22095	0.642291	0.054957	0.799551	1
ENSG00000162433	AK4	protein_coding		1.03355	2.86127e-05	0.000877832	0.143365	0.38414	0.795039	0.369728	0.196435	1
ENSG00000272692	AC010997.4	lncRNA		1.03324	0.0542457	0.216897	-0.0845738	0.821485	0.969648	0.959962	0.142101	1
ENSG00000261971	MMP25-AS1	lncRNA		1.03318	6.1678e-10	7.37884e-08	-0.034974	0.734318	0.947208	0.506919	0.00565668	0.857358
ENSG00000152778	IFIT5	protein_coding		1.03271	3.03832e-08	2.37714e-06	-0.016235	0.890807	0.981529	0.0386211	0.850453	1
ENSG00000169548	ZNF280A	protein_coding	YES	1.03231	0.000181753	0.00383003	-0.832676	2.51373e-05	0.000857283	-0.0203946	0.949452	1
ENSG00000095739	BAMBI	protein_coding		1.03064	0.00109614	0.0151867	-0.567645	0.00991867	0.0991911	-0.0177267	0.962058	1
ENSG00000203814	H2BC18	protein_coding		1.03017	0.0192927	0.113512	-0.259141	0.397463	0.80411	-0.680814	0.20075	1
ENSG00000248329	APELA	protein_coding		1.02904	0.0369348	0.171626	-1.01474	0.00409553	0.0518159	0.515465	0.387568	1
ENSG00000253408	AC083973.1	lncRNA		1.02766	0.0346375	0.165265	0.0147212	0.965335	0.994412	0.275648	0.638731	1
ENSG00000251432	LINC02615	lncRNA		1.0267	0.000156321	0.00339862	0.0659826	0.718111	0.941494	0.428247	0.178656	1
ENSG00000152377	SPOCK1	protein_coding		1.02532	0.119063	0.346166	0.0230623	0.960125	0.993287	0.0478967	0.952196	1
ENSG00000125966	MMP24	protein_coding		1.02418	0.000202709	0.0041806	-0.475229	0.0122992	0.115435	0.7485	0.022326	1
ENSG00000177340	AC024940.1	lncRNA		1.02334	0.0541033	0.216634	-0.463181	0.214212	0.634647	-0.490613	0.446007	1
ENSG00000163395	IGFN1	protein_coding		1.02281	0.0844814	0.281492	0.43267	0.298862	0.724413	0.249858	0.728208	1
ENSG00000254838	GVINP1	transcribed_unprocessed_pseudogene		1.02075	0.0757572	0.265164	-0.310756	0.440512	0.83135	0.935202	0.181962	1
ENSG00000167971	CASKIN1	protein_coding		1.01935	1.18486e-05	0.000417954	-0.665311	4.50367e-05	0.00140604	0.198275	0.457738	1
ENSG00000259081	AF111169.3	lncRNA		1.01878	0.0217254	0.122289	-0.225831	0.464583	0.846197	1.47247	0.00714425	0.94467
ENSG00000262580	AC087741.1	lncRNA		1.01706	0.0034573	0.0351498	-0.0626444	0.793118	0.96313	0.897924	0.032595	1
ENSG00000213225	NOC2LP1	transcribed_processed_pseudogene		1.01583	0.0156903	0.0993482	-1.02562	0.000717395	0.0130749	0.321697	0.524432	1
ENSG00000277734	TRAC	TR_C_gene		1.01563	0.00869878	0.0671449	-0.00712688	0.978729	0.996697	-0.527264	0.256855	1
ENSG00000109705	NKX3-2	protein_coding		1.01365	2.85358e-06	0.000123134	-0.462393	0.00162722	0.0250634	0.027287	0.911532	1
ENSG00000173714	WFIKKN2	protein_coding		1.01362	0.015935	0.100252	-0.0689758	0.812956	0.967716	-0.0952143	0.850415	1
ENSG00000242960	FTH1P23	processed_pseudogene		1.01237	0.0159827	0.100507	-0.158951	0.585599	0.903561	0.989768	0.0527478	1
ENSG00000143195	ILDR2	protein_coding		1.01096	0.00211769	0.0246438	-0.207434	0.358234	0.774889	-0.18707	0.631677	1
ENSG00000229512	AC068580.1	lncRNA		1.01085	0.0102502	0.0750054	-0.109059	0.688792	0.935979	0.88569	0.0633505	1
ENSG00000231574	LINC02015	lncRNA		1.0103	0.0839766	0.280366	-0.243982	0.551482	0.889454	0.0732002	0.917741	1
ENSG00000274026	FAM27E3	lncRNA		1.0101	0.0216762	0.122103	-0.211517	0.489401	0.856622	0.470929	0.374742	1
ENSG00000233695	GAS6-AS1	lncRNA		1.00962	0.000204326	0.0041962	-0.274324	0.137337	0.511787	0.286957	0.367254	1
ENSG00000121005	CRISPLD1	protein_coding		1.00949	0.125818	0.356633	-0.0690842	0.881286	0.980514	0.745716	0.353397	1
ENSG00000274911				1.00925	0.0710163	0.254719	0.456828	0.244717	0.667788	-0.0388712	0.954216	1
ENSG00000230224	PHBP9	processed_pseudogene		1.00779	0.023413	0.128027	-0.546405	0.0800398	0.384453	0.77321	0.151265	1
ENSG00000224361	AC011239.1	lncRNA		1.00778	0.0832224	0.279175	0.277914	0.495556	0.860223	0.564741	0.424251	1
ENSG00000234707	AC074351.1	lncRNA		1.00717	0.0310325	0.153506	0.0787353	0.808602	0.966631	0.431067	0.444691	1
ENSG00000196091	MYBPC1	protein_coding		1.00715	1.90167e-12	3.77181e-10	0.376664	2.78313e-05	0.00093367	0.274105	0.0643014	1
ENSG00000183092	BEGAIN	protein_coding		1.00701	0.18252	0.437086	-0.558799	0.294384	0.720437	-0.364248	0.692186	1
ENSG00000188856	RPSAP47	processed_pseudogene		1.00392	2.53674e-18	1.43396e-15	0.0500039	0.415334	0.815156	0.00334445	0.974851	1
ENSG00000243978	RTL9	protein_coding		1.0033	0.00048987	0.00828456	0.10091	0.605317	0.914178	0.314595	0.353274	1
ENSG00000273045	C2orf15	protein_coding		1.00299	0.0628824	0.236894	-0.139904	0.71054	0.938417	0.530643	0.417212	1
ENSG00000227376	FTH1P16	processed_pseudogene		1.00095	0.0670201	0.245819	-0.401661	0.294872	0.720668	0.554086	0.403482	1
ENSG00000146242	TPBG	protein_coding		1.00013	0.276479	0.545748	-0.0142856	0.98239	0.997522	0.0858913	0.938927	1
ENSG00000269890				0.999945	0.0316985	0.155542	0.143706	0.657554	0.927042	0.668824	0.235536	1
ENSG00000250657	AC097451.1	lncRNA		0.999169	0.0546444	0.217951	0.0223292	0.950953	0.99099	0.249501	0.691663	1
ENSG00000171840	NINJ2	protein_coding		0.998849	0.219433	0.482506	0.343404	0.548881	0.888305	0.106717	0.914251	1
ENSG00000234432	AC092171.3	lncRNA		0.998413	0.00779041	0.0621658	0.0113159	0.965138	0.994412	0.6277	0.164372	1
ENSG00000175879	HOXD8	protein_coding		0.997229	0.315688	0.584797	0.0317948	0.963791	0.99403	0.440612	0.716563	1
ENSG00000200033	RNU6-403P	snRNA		0.996984	0.00650506	0.0547292	-0.325402	0.200078	0.615005	0.885722	0.0457825	1
ENSG00000162496	DHRS3	protein_coding		0.996454	0.0956665	0.303686	-0.2484	0.553628	0.890563	-0.464402	0.52267	1
ENSG00000100285	NEFH	protein_coding		0.995892	0.000134782	0.00306287	-0.72153	9.52329e-05	0.00260691	0.1149	0.70532	1
ENSG00000259407	AC021739.2	lncRNA		0.995448	0.0173208	0.106099	-0.343256	0.238879	0.661517	0.694653	0.169515	1
ENSG00000209482	SNORD83A	snoRNA		0.99513	0.0332728	0.161064	-0.179744	0.581121	0.901987	0.608521	0.282239	1
ENSG00000165985	C1QL3	protein_coding		0.994886	0.0131171	0.0884288	0.0991029	0.721254	0.942705	0.326798	0.497464	1
ENSG00000129465	RIPK3	protein_coding		0.993563	0.185347	0.441332	-0.218727	0.67844	0.932311	0.062688	0.945274	1
ENSG00000240661	AC063952.1	transcribed_unitary_pseudogene		0.992476	0.0796392	0.272672	-0.108157	0.784907	0.961628	0.637245	0.354484	1
ENSG00000254827	SLC22A18AS	protein_coding		0.99235	0.0417588	0.18503	0.288391	0.397177	0.803845	1.48842	0.0132789	1
ENSG00000106624	AEBP1	protein_coding		0.991797	1.62201e-10	2.23629e-08	-0.336023	0.000658092	0.0122081	-0.184938	0.261846	1
ENSG00000135314	KHDC1	protein_coding		0.990436	0.00451817	0.0420933	-0.45933	0.0585527	0.317894	0.341153	0.412639	1
ENSG00000233859	ADH5P4	processed_pseudogene		0.986871	0.0796667	0.272672	-0.440718	0.26533	0.691136	0.177444	0.794886	1
ENSG00000248810	LINC02432	lncRNA		0.986005	0.0393778	0.178802	0.028981	0.930755	0.987896	0.827162	0.155019	1
ENSG00000197971	MBP	protein_coding		0.98467	0.00741599	0.0601054	0.197107	0.438111	0.830083	-0.100143	0.819745	1
ENSG00000160883	HK3	protein_coding		0.983545	0.0924163	0.297652	0.197944	0.628921	0.921496	0.702716	0.323171	1
ENSG00000258171	LINC02412	lncRNA		0.983324	0.0149628	0.0961422	-0.117131	0.675872	0.932121	0.38104	0.432986	1
ENSG00000260805	AC092803.1	lncRNA		0.982791	0.00693643	0.0573035	-0.126737	0.613917	0.916635	0.242607	0.577219	1
ENSG00000242412	DBIL5P2	transcribed_processed_pseudogene		0.981224	0.050406	0.208056	-0.17535	0.616664	0.916678	0.695562	0.253334	1
ENSG00000215866	LINC01356	lncRNA		0.98105	0.0371456	0.172216	-0.441627	0.18072	0.588036	1.36616	0.01829	1
ENSG00000225492	GBP1P1	transcribed_unprocessed_pseudogene		0.980074	0.0276678	0.142996	-0.29395	0.343745	0.763873	-0.527484	0.326745	1
ENSG00000111087	GLI1	protein_coding		0.979807	0.0344949	0.164793	0.0487181	0.880006	0.980082	0.416446	0.457073	1
ENSG00000255201	AC087623.1	lncRNA		0.979634	0.00681721	0.0564659	-0.0796302	0.749819	0.952643	-0.150706	0.727535	1
ENSG00000121318	TAS2R10	protein_coding		0.979498	0.0811386	0.27518	-0.289787	0.461709	0.845069	0.427285	0.530725	1
ENSG00000244414	CFHR1	protein_coding		0.978993	0.0760127	0.265768	0.743302	0.0571629	0.312437	1.0484	0.11987	1
ENSG00000233535	AC003035.2	lncRNA		0.978968	0.0433103	0.189244	1.27316	0.00031473	0.00687068	1.08204	0.0675066	1
ENSG00000260219	CD2BP2-DT	lncRNA		0.978911	0.00107771	0.0149585	-0.15582	0.445923	0.83439	0.310098	0.381445	1
ENSG00000254337	AC083967.1	lncRNA		0.978865	0.0280138	0.143959	-1.37989	2.80404e-05	0.000938419	-0.0188597	0.971966	1
ENSG00000188729	OSTN	protein_coding		0.977535	0.175693	0.428036	-0.329077	0.517105	0.871428	0.318664	0.71695	1
ENSG00000174564	IL20RB	protein_coding		0.977179	0.147395	0.388066	0.656131	0.168602	0.567891	0.311778	0.703969	1
ENSG00000131480	AOC2	protein_coding		0.977105	0.000675388	0.0106084	-0.0303493	0.876494	0.97977	-0.266818	0.431135	1
ENSG00000112218	GPR63	protein_coding		0.97368	0.000656792	0.0103634	-0.128834	0.507506	0.867876	-0.0429563	0.898338	1
ENSG00000144476	ACKR3	protein_coding		0.973403	0.0531644	0.214631	0.0530434	0.880034	0.980082	0.416249	0.494759	1
ENSG00000106484	MEST	protein_coding		0.972741	7.61995e-13	1.70589e-10	0.47431	7.63484e-08	6.07855e-06	0.537277	0.00020591	0.141086
ENSG00000259985	AC017100.1	lncRNA		0.972413	0.107186	0.325097	-0.295789	0.485154	0.855716	0.448526	0.540965	1
ENSG00000281383	FP671120.8	lncRNA		0.971862	0.0765513	0.266703	-0.155262	0.686032	0.935295	-0.434927	0.513629	1
ENSG00000281186	LINC00706	lncRNA		0.971535	0.199507	0.458856	-0.710707	0.184591	0.592597	0.25034	0.786097	1
ENSG00000179270	PCARE	protein_coding		0.970639	0.00219208	0.0252433	-0.943724	4.09002e-05	0.0013007	-0.361789	0.337123	1
ENSG00000160716	CHRNB2	protein_coding		0.970247	0.0274834	0.142431	-0.490928	0.111773	0.461439	0.544398	0.306145	1
ENSG00000120162	MOB3B	protein_coding		0.968653	0.126391	0.357406	0.180353	0.685123	0.934732	1.34944	0.0828132	1
ENSG00000231196				0.967814	0.31846	0.587513	-0.130329	0.848826	0.975293	-0.0688178	0.953655	1
ENSG00000249085	AC035140.1	lncRNA		0.967163	0.102325	0.315926	-0.255992	0.537666	0.881519	0.56346	0.433845	1
ENSG00000219392	ZNF602P	unprocessed_pseudogene		0.966176	0.0296917	0.149311	-0.21865	0.480165	0.853747	1.18828	0.0290357	1
ENSG00000272275	AC092687.3	lncRNA		0.965334	0.00943488	0.071016	-0.0232995	0.92774	0.98767	0.333522	0.45441	1
ENSG00000182326	C1S	protein_coding		0.965107	2.93121e-07	1.67791e-05	0.102848	0.397667	0.80421	0.0541385	0.796699	1
ENSG00000204653	ASPDH	protein_coding		0.962751	0.0655062	0.243132	-0.312236	0.393925	0.801136	0.160346	0.800004	1
ENSG00000122735	DNAI1	protein_coding		0.96273	0.0742358	0.262314	-0.624319	0.10101	0.438098	1.01258	0.124194	1
ENSG00000275088	AC026469.1	lncRNA		0.961989	0.0423985	0.186912	0.177694	0.591119	0.90646	1.32135	0.0233208	1
ENSG00000138111	MFSD13A	protein_coding		0.961021	2.22902e-05	0.000707871	-0.793339	1.21666e-06	6.66098e-05	0.190697	0.465222	1
ENSG00000222043	AC079305.2	lncRNA		0.960915	0.0451548	0.194332	-0.0942766	0.778149	0.960201	0.167291	0.772866	1
ENSG00000230202	AL450405.1	processed_pseudogene		0.959107	0.195526	0.45372	-0.0244255	0.962603	0.993967	-0.0321465	0.971579	1
ENSG00000198774	RASSF9	protein_coding		0.958912	0.0484988	0.203151	-0.190207	0.575266	0.899773	0.202691	0.730126	1
ENSG00000240219	AL512306.2	lncRNA		0.958274	0.00730744	0.0594133	-0.330749	0.182162	0.589604	0.817086	0.058608	1
ENSG00000170819	BFSP2	protein_coding		0.957087	0.0890834	0.291165	-0.698739	0.0793731	0.382015	-0.0245704	0.971287	1
ENSG00000201699	RNVU1-24	snRNA		0.956023	0.127661	0.359313	-0.26014	0.55505	0.891225	-0.110758	0.884517	1
ENSG00000274922	AL139384.1	lncRNA		0.953483	0.00456883	0.0424603	-0.253833	0.274264	0.700816	0.427713	0.287401	1
ENSG00000280020	AC116407.3	TEC		0.953344	0.0418116	0.185155	-0.26208	0.423186	0.820851	0.148948	0.792309	1
ENSG00000235863	B3GALT4	protein_coding		0.95227	0.00424785	0.0403061	-0.282019	0.220401	0.641942	0.359071	0.366551	1
ENSG00000135899	SP110	protein_coding		0.95141	0.00013998	0.0031678	0.116651	0.488083	0.855971	0.354035	0.225956	1
ENSG00000226686	LINC01535	lncRNA		0.951357	3.44965e-07	1.93549e-05	0.076271	0.527096	0.877975	-0.0831584	0.690302	1
ENSG00000224957	LINC01266	lncRNA		0.950419	0.048695	0.203566	0.420405	0.213825	0.634238	0.1024	0.860508	1
ENSG00000095203	EPB41L4B	protein_coding		0.948518	0.00119386	0.016174	0.963443	6.89118e-06	0.000288681	0.957114	0.00693786	0.928236
ENSG00000111348	ARHGDIB	protein_coding		0.948481	0.293822	0.563161	-0.0255702	0.967954	0.994854	-0.135173	0.902415	1
ENSG00000140450	ARRDC4	protein_coding		0.947938	0.00313216	0.032727	0.526427	0.0189506	0.154356	0.325886	0.393882	1
ENSG00000160282	FTCD	protein_coding		0.947785	0.0246889	0.132274	-0.247067	0.400594	0.805929	-0.410602	0.419855	1
ENSG00000175040	CHST2	protein_coding		0.947497	0.250418	0.5185	-0.317614	0.584536	0.903157	0.144278	0.885867	1
ENSG00000118523	CCN2	protein_coding		0.947354	0.056714	0.222555	0.506165	0.147771	0.532129	0.544036	0.366964	1
ENSG00000272223	AL136304.1	lncRNA		0.9465	0.0750754	0.263878	-0.022999	0.950693	0.990924	0.450888	0.484705	1
ENSG00000271966	AC021321.1	lncRNA		0.945692	0.0191704	0.112998	-0.285672	0.309591	0.735327	0.852127	0.0822216	1
ENSG00000006283	CACNA1G	protein_coding		0.945163	0.110307	0.330789	0.0463971	0.910962	0.9851	0.199059	0.781832	1
ENSG00000069696	DRD4	protein_coding		0.943871	0.00604311	0.0519744	-0.140918	0.552356	0.88992	0.127077	0.756823	1
ENSG00000228175	GEMIN8P4	processed_pseudogene		0.942743	0.0448149	0.193566	-0.57105	0.0845309	0.396788	0.290023	0.609671	1
ENSG00000255308	CSRP3-AS1	lncRNA		0.942682	0.0471492	0.199717	-1.15251	0.000818871	0.0145906	-0.723117	0.210056	1
ENSG00000244675	AC108676.1	lncRNA		0.942095	0.0194664	0.114161	-0.588654	0.0381769	0.242545	0.538584	0.268436	1
ENSG00000237938	AL450998.3	lncRNA		0.940628	0.000458832	0.00790149	-0.0613326	0.736103	0.947811	0.574911	0.0711815	1
ENSG00000164181	ELOVL7	protein_coding		0.939684	0.0236916	0.128958	-0.689712	0.0190288	0.154578	0.406409	0.41726	1
ENSG00000186854	TRABD2A	protein_coding		0.939563	0.222953	0.486654	-0.216419	0.690037	0.936175	0.357289	0.703839	1
ENSG00000234840	LINC01239	lncRNA		0.939426	0.15123	0.392774	0.799869	0.0849307	0.397839	1.43609	0.0743496	1
ENSG00000243225	AC007686.1	processed_pseudogene		0.939245	0.0068005	0.0564072	-0.04221	0.859983	0.976906	0.580703	0.163935	1
ENSG00000105696	TMEM59L	protein_coding		0.938747	0.0905163	0.293976	0.273833	0.481442	0.853747	0.455656	0.49878	1
ENSG00000196110	ZNF699	protein_coding		0.937444	9.62754e-05	0.00233571	-0.107576	0.505222	0.866732	0.107071	0.701517	1
ENSG00000162849	KIF26B	protein_coding		0.935751	0.0813401	0.275533	0.0636181	0.865543	0.978051	-0.362792	0.577566	1
ENSG00000269235	ZNF350-AS1	lncRNA		0.935556	0.0315597	0.155254	-0.554418	0.0702642	0.355902	0.659532	0.211072	1
ENSG00000226519	LINC00390	lncRNA		0.934881	0.0616216	0.23429	0.865663	0.0152137	0.133645	0.737872	0.22518	1
ENSG00000261559	FSCN1P1	processed_pseudogene		0.933929	0.0390039	0.177682	0.463584	0.144376	0.524709	-0.383601	0.483124	1
ENSG00000005981	ASB4	protein_coding		0.933522	0.0046107	0.0427966	-0.799437	0.000699648	0.0128231	-0.0522111	0.894191	1
ENSG00000134548	SPX	protein_coding		0.932941	0.0230289	0.126816	0.0896958	0.753151	0.953693	0.350882	0.478138	1
ENSG00000250506	CDK3	protein_coding		0.932208	0.0369588	0.171695	-0.541773	0.0849106	0.397839	1.17051	0.0325794	1
ENSG00000168350	DEGS2	protein_coding		0.931857	0.0217241	0.122289	-0.174611	0.536227	0.881201	0.502307	0.305387	1
ENSG00000267219	AC010504.1	lncRNA		0.931638	0.0623964	0.236046	-0.295018	0.399513	0.805464	-0.0387353	0.948955	1
ENSG00000166257	SCN3B	protein_coding		0.931461	0.00610646	0.0523798	0.194576	0.406882	0.809008	0.38764	0.34046	1
ENSG00000176170	SPHK1	protein_coding		0.929784	0.147458	0.388066	0.263822	0.558688	0.892152	-0.0941675	0.90397	1
ENSG00000213928	IRF9	protein_coding		0.929746	0.000371812	0.00668285	-0.103883	0.557186	0.892136	-0.0251929	0.934418	1
ENSG00000238186	AL603839.2	lncRNA		0.929208	0.0415435	0.184329	-0.330411	0.300288	0.725141	-0.00113647	0.998353	1
ENSG00000101347	SAMHD1	protein_coding		0.928606	0.000961902	0.0137655	-0.07966	0.677632	0.932311	-0.0563559	0.865109	1
ENSG00000204632	HLA-G	protein_coding		0.928541	0.0434942	0.189745	-0.18107	0.572737	0.898166	-0.233345	0.674591	1
ENSG00000255408	PCDHA3	protein_coding		0.92802	0.050433	0.208121	-0.308447	0.352908	0.769744	1.09847	0.0584544	1
ENSG00000105825	TFPI2	protein_coding		0.927929	0.267427	0.536298	0.105551	0.857832	0.976835	-0.810036	0.428307	1
ENSG00000231784	DBIL5P	transcribed_unitary_pseudogene		0.927501	0.0393805	0.178802	0.22015	0.483586	0.855028	0.560411	0.304139	1
ENSG00000233397	AC008063.1	lncRNA		0.92731	0.0277347	0.143176	0.5072	0.0865699	0.402575	0.983337	0.0556824	1
ENSG00000163739	CXCL1	protein_coding		0.925505	0.00509055	0.0460778	0.279369	0.221558	0.643417	0.357453	0.365411	1
ENSG00000105717	PBX4	protein_coding		0.925389	3.2132e-05	0.000963576	-0.697371	1.08893e-05	0.000421605	0.0813269	0.751394	1
ENSG00000227192	AL023581.2	lncRNA		0.92535	0.0597635	0.230363	0.145692	0.671534	0.930624	0.0641883	0.914055	1
ENSG00000197766	CFD	protein_coding		0.924803	0.0500415	0.206854	0.0419688	0.8986	0.983298	0.07067	0.901406	1
ENSG00000106976	DNM1	protein_coding		0.924449	0.319723	0.588597	-0.19287	0.768381	0.957502	-0.0274283	0.980704	1
ENSG00000204959	ARHGEF34P	unprocessed_pseudogene		0.92395	0.0981953	0.308754	0.43269	0.270921	0.697381	0.597295	0.379529	1
ENSG00000242950	ERVW-1	protein_coding		0.923063	0.0162834	0.101708	-0.308058	0.249548	0.674782	-0.0680928	0.882656	1
ENSG00000201207	AL662899.1	misc_RNA		0.922409	0.04866	0.203562	0.077912	0.811392	0.967075	1.03426	0.0704808	1
ENSG00000244040	IL12A-AS1	lncRNA		0.921748	0.129398	0.361435	-0.15103	0.723313	0.9429	0.601781	0.416249	1
ENSG00000232065	LINC01063	lncRNA		0.920915	0.0497398	0.206119	0.0224992	0.94523	0.990092	1.13165	0.0490025	1
ENSG00000151790	TDO2	protein_coding		0.920171	0.0178636	0.108286	-0.128177	0.634567	0.922476	-0.225423	0.629376	1
ENSG00000211667	IGLV3-12	IG_V_gene		0.918688	0.0863404	0.285416	-0.743823	0.050262	0.287756	1.47492	0.025592	1
ENSG00000159588	CCDC17	protein_coding		0.918521	0.000146394	0.00325171	-0.323252	0.0498847	0.286763	0.0946586	0.737011	1
ENSG00000277586	NEFL	protein_coding		0.918369	0.208414	0.469461	-0.103767	0.839858	0.973748	0.0930016	0.916713	1
ENSG00000163273	NPPC	protein_coding		0.918314	0.0749036	0.263564	0.40258	0.266311	0.692373	1.7532	0.0062345	0.886593
ENSG00000231924	PSG1	protein_coding		0.91786	0.134711	0.369509	0.0254782	0.952816	0.991906	0.64052	0.391619	1
ENSG00000272788	AP000864.2	lncRNA		0.917775	0.0360888	0.168883	-0.459339	0.135021	0.507052	0.950923	0.074974	1
ENSG00000155428	TRIM74	protein_coding		0.917013	0.0202268	0.1167	0.199795	0.466865	0.847077	0.929319	0.0532987	1
ENSG00000254428	AP003392.1	lncRNA		0.916897	0.014936	0.096052	-0.749702	0.00517454	0.0616771	0.362205	0.424008	1
ENSG00000206341	HLA-H	unprocessed_pseudogene		0.916746	0.0606582	0.232063	-0.114814	0.736733	0.948163	-0.204941	0.729006	1
ENSG00000186076	AC012085.1	processed_pseudogene		0.916478	0.0021247	0.0246874	0.0395379	0.84646	0.97465	0.315862	0.373031	1
ENSG00000184979	USP18	protein_coding		0.916402	0.00261162	0.0287634	-0.0967563	0.643059	0.924081	0.0209833	0.953695	1
ENSG00000006453	BAIAP2L1	protein_coding		0.916226	4.47621e-07	2.45659e-05	0.0274956	0.814763	0.968642	0.413476	0.0448021	1
ENSG00000226383	LINC01876	lncRNA		0.916221	0.0183183	0.109952	-0.14959	0.579118	0.901825	0.361905	0.438937	1
ENSG00000187796	CARD9	protein_coding		0.915801	0.000307864	0.00578646	-0.00146813	0.99317	0.999991	0.292993	0.325602	1
ENSG00000135002	RFK	protein_coding		0.915111	1.34921e-07	8.59353e-06	-0.624613	3.07891e-07	2.04156e-05	0.0302793	0.87516	1
ENSG00000136244	IL6	protein_coding		0.913702	0.0348664	0.165797	0.186372	0.53709	0.881489	-0.735747	0.161756	1
ENSG00000235919	ASH1L-AS1	lncRNA		0.913039	0.000136597	0.0030979	-0.555169	0.000897498	0.0157435	0.0984379	0.724049	1
ENSG00000260261	AC124944.2	transcribed_unprocessed_pseudogene		0.913008	0.000911631	0.0132986	0.321434	0.0894152	0.410658	0.252284	0.437912	1
ENSG00000266066	POLRMTP1	processed_pseudogene		0.912693	0.255751	0.523424	-0.0281968	0.960223	0.993287	-0.015035	0.98775	1
ENSG00000231322	RPL13AP17	transcribed_processed_pseudogene		0.912048	0.0404844	0.181554	0.113471	0.714699	0.939812	0.60121	0.265286	1
ENSG00000187486	KCNJ11	protein_coding		0.911761	0.000155087	0.00339137	0.164141	0.31311	0.739447	0.00300155	0.991473	1
ENSG00000129437	KLK14	protein_coding		0.911639	0.0672826	0.24625	-0.538644	0.124981	0.486896	0.319731	0.596433	1
ENSG00000245532	NEAT1	lncRNA		0.910788	3.60591e-11	5.66204e-09	-0.156094	0.0634743	0.334316	-0.189476	0.190736	1
ENSG00000198932	GPRASP1	protein_coding		0.910091	1.59729e-08	1.36288e-06	-0.596798	1.08397e-07	8.089e-06	0.287608	0.10559	1
ENSG00000010030	ETV7	protein_coding		0.909794	0.0402946	0.181102	-0.119109	0.700223	0.93694	0.255007	0.634224	1
ENSG00000203875	SNHG5	lncRNA		0.908766	0.0118241	0.0822527	0.0390769	0.875677	0.97977	-0.0324292	0.940242	1
ENSG00000106688	SLC1A1	protein_coding		0.908717	0.248802	0.516685	-0.0542787	0.922043	0.986194	0.11711	0.902978	1
ENSG00000227014	AC007285.1	lncRNA		0.90791	0.0755399	0.264729	-0.076547	0.830408	0.971811	0.558572	0.368136	1
ENSG00000273008	AC010864.1	lncRNA		0.907564	4.82838e-06	0.000196004	-0.0060578	0.96296	0.993967	-0.0911086	0.686931	1
ENSG00000244009	B3GAT3P1	processed_pseudogene		0.907015	0.0496868	0.206061	-0.528994	0.104041	0.44534	0.74179	0.186788	1
ENSG00000231233	CFAP58-DT	lncRNA		0.906729	0.0817611	0.276296	0.0347155	0.924135	0.986805	1.03293	0.104976	1
ENSG00000180712	LINC02363	lncRNA		0.905563	0.0124209	0.0851232	0.168604	0.501864	0.864056	0.92431	0.036004	1
ENSG00000282851	BISPR	lncRNA		0.905445	0.000961746	0.0137655	0.00810388	0.965385	0.994412	0.0654313	0.839705	1
ENSG00000163376	KBTBD8	protein_coding		0.905368	0.00132152	0.0174051	-0.530024	0.00719915	0.0792503	0.351888	0.292734	1
ENSG00000280285	AC108215.1	TEC		0.904864	0.0145658	0.094467	0.64018	0.0145149	0.129466	0.121273	0.78499	1
ENSG00000204397	CARD16	protein_coding		0.903975	0.0407412	0.182163	0.492341	0.112932	0.463532	-0.205556	0.70008	1
ENSG00000101255	TRIB3	protein_coding		0.903972	0.233219	0.498713	0.348229	0.514617	0.870941	0.373844	0.686009	1
ENSG00000059804	SLC2A3	protein_coding		0.903072	0.0184948	0.110461	-0.900822	0.00109728	0.0184473	-0.196099	0.670518	1
ENSG00000106066	CPVL	protein_coding		0.902857	0.00642267	0.0542484	-0.611322	0.00892088	0.091979	0.301719	0.44639	1
ENSG00000260193	LINC02846	lncRNA		0.902313	0.0482378	0.202771	-0.436779	0.173265	0.574825	0.55194	0.319022	1
ENSG00000272459	AC139795.3	lncRNA		0.902216	0.00274733	0.0298357	-0.000196524	0.999241	0.999991	0.646999	0.0736269	1
ENSG00000143382	ADAMTSL4	protein_coding		0.901609	3.37451e-06	0.000141823	-0.106082	0.405397	0.808328	0.155747	0.480355	1
ENSG00000260542	AL499627.1	lncRNA		0.90155	0.0181209	0.10932	0.00492466	0.985152	0.998275	-0.200677	0.661716	1
ENSG00000244712	AC084754.1	processed_pseudogene		0.900662	0.0976225	0.307472	-0.120213	0.75236	0.953291	-0.319346	0.62859	1
ENSG00000221986	MYBPHL	protein_coding		0.899817	1.24056e-07	7.94626e-06	0.882148	8.09501e-12	1.75996e-09	0.440906	0.0218461	1
ENSG00000106560	GIMAP2	protein_coding		0.899584	0.0022666	0.0258318	-0.254891	0.208907	0.626973	0.043321	0.901342	1
ENSG00000167861	HID1	protein_coding		0.899293	0.297964	0.56711	0.865217	0.158028	0.549804	0.398436	0.70563	1
ENSG00000065485	PDIA5	protein_coding		0.89891	4.03593e-07	2.23121e-05	0.119743	0.297823	0.722978	0.259917	0.192917	1
ENSG00000253330	AC024451.2	processed_pseudogene		0.897884	0.0520422	0.212023	-0.0445161	0.890249	0.981529	0.76415	0.174144	1
ENSG00000268049	AC012313.2	lncRNA		0.897795	0.0158113	0.0997793	-0.393221	0.130244	0.496324	0.618299	0.168964	1
ENSG00000021300	PLEKHB1	protein_coding		0.896818	0.0731211	0.259631	-0.506772	0.150497	0.537302	0.676888	0.266171	1
ENSG00000255346	NOX5	protein_coding		0.896583	0.0199565	0.115761	0.132861	0.61957	0.917365	0.499774	0.282443	1
ENSG00000267342	AC087289.2	lncRNA		0.895957	0.0251709	0.134041	-0.236335	0.396661	0.803453	0.568143	0.240493	1
ENSG00000272884	AC113189.4	lncRNA		0.89594	0.0549208	0.218577	-0.0846454	0.795115	0.963192	1.23196	0.0317023	1
ENSG00000196696	AC009022.1	lncRNA		0.895931	4.37463e-05	0.00124735	0.0282379	0.84691	0.974726	0.278868	0.272903	1
ENSG00000151025	GPR158	protein_coding		0.895383	0.37138	0.636271	0.404086	0.567704	0.895758	-0.844959	0.490495	1
ENSG00000101180	HRH3	protein_coding		0.894019	0.0805685	0.274151	1.35835	0.000289065	0.00638911	1.64915	0.00936717	1
ENSG00000237989	LINC01679	lncRNA		0.893248	0.0377425	0.173838	-0.00373962	0.990039	0.999708	0.361137	0.487085	1
ENSG00000258647	LINC00930	lncRNA		0.892844	0.151384	0.392991	0.284064	0.516242	0.871401	1.42317	0.0631369	1
ENSG00000251471	AC016933.1	lncRNA		0.892779	0.033709	0.162346	0.386314	0.189508	0.598962	0.574635	0.259105	1
ENSG00000174327	SLC16A13	protein_coding		0.891642	0.00194644	0.023223	-0.205839	0.297503	0.722929	0.404995	0.237136	1
ENSG00000139629	GALNT6	protein_coding		0.891373	0.000178125	0.00378176	-1.63258	8.98675e-16	5.21024e-13	-0.459138	0.100986	1
ENSG00000186301	MST1P2	unprocessed_pseudogene		0.891043	0.000807349	0.0121209	-0.113777	0.529904	0.879511	-0.0355865	0.909571	1
ENSG00000177943	MAMDC4	protein_coding		0.890253	3.43528e-11	5.47008e-09	0.192362	0.0199517	0.159522	0.428305	0.003104	0.650765
ENSG00000150201	FXYD4	protein_coding		0.890205	0.0333742	0.161279	0.781149	0.00882017	0.0913573	0.243312	0.6299	1
ENSG00000235908	RHOA-IT1	lncRNA		0.8896	0.0993913	0.310964	-0.0414169	0.912801	0.985707	0.610476	0.352795	1
ENSG00000171224	FAM241B	protein_coding		0.889327	0.0352448	0.167069	-0.533355	0.0729217	0.363377	-0.560204	0.273487	1
ENSG00000272183	AC005041.3	lncRNA		0.889003	0.0855789	0.283704	0.144388	0.690117	0.936175	0.277683	0.658031	1
ENSG00000232346	Z74021.1	processed_pseudogene		0.888493	0.00503488	0.0456867	0.0736571	0.735544	0.947711	-0.0557816	0.882558	1
ENSG00000250138	AC139495.2	unprocessed_pseudogene		0.888282	0.0922473	0.297318	-0.862954	0.0217993	0.170261	-0.478464	0.455493	1
ENSG00000258602	LINC01629	lncRNA		0.887698	0.00377302	0.0372541	0.118717	0.573209	0.898497	-0.21052	0.564133	1
ENSG00000162591	MEGF6	protein_coding		0.887666	6.95226e-06	0.000268255	0.480976	0.000400526	0.00827814	0.443265	0.0521558	1
ENSG00000259760	AC015660.2	lncRNA		0.887623	0.0457292	0.195978	-0.803711	0.0111881	0.108109	-0.390181	0.468039	1
ENSG00000233461	AL445524.1	lncRNA		0.886918	9.18312e-05	0.00224962	-0.0518649	0.733086	0.946745	0.227118	0.389598	1
ENSG00000053438	NNAT	protein_coding		0.886327	0.0614852	0.234008	0.0702663	0.831983	0.972446	-0.0409991	0.943015	1
ENSG00000139044	B4GALNT3	protein_coding		0.885344	0.014722	0.0951625	0.212322	0.399599	0.805464	-0.161859	0.71029	1
ENSG00000273568	AC131009.3	lncRNA		0.885239	0.00640488	0.0541386	0.00112851	0.995976	0.999991	1.04016	0.00877469	1
ENSG00000267272	LINC01140	lncRNA		0.885089	0.113489	0.337023	-0.245271	0.532115	0.880426	0.329544	0.627736	1
ENSG00000104537	ANXA13	protein_coding		0.883387	0.0903577	0.293841	-0.0260388	0.943165	0.98987	0.344265	0.586679	1
ENSG00000145526	CDH18	protein_coding		0.882565	0.185304	0.441322	0.051319	0.912743	0.985707	0.620436	0.445242	1
ENSG00000108556	CHRNE	protein_coding		0.882407	0.0154966	0.0984604	-0.314295	0.215856	0.636874	0.549115	0.211927	1
ENSG00000169884	WNT10B	protein_coding		0.881291	0.0203919	0.117324	0.204248	0.439688	0.831051	0.633374	0.168423	1
ENSG00000123572	NRK	protein_coding		0.881276	0.329121	0.597492	0.376102	0.55505	0.891225	0.144301	0.895863	1
ENSG00000163462	TRIM46	protein_coding		0.881079	0.0440982	0.191346	-0.0446329	0.883735	0.980593	0.323307	0.541302	1
ENSG00000164484	TMEM200A	protein_coding		0.8808	0.000552608	0.0090724	0.24343	0.162231	0.556718	0.137107	0.647525	1
ENSG00000271538	LINC02427	lncRNA		0.880578	0.0693015	0.250877	0.040642	0.904556	0.984173	0.327016	0.577889	1
ENSG00000213780	GTF2H4	protein_coding		0.880293	0.0660471	0.244191	-0.233474	0.48622	0.855716	0.878527	0.132691	1
ENSG00000176236	RPP38-DT	lncRNA		0.878767	0.0142709	0.0932292	-0.285993	0.251712	0.675998	0.285945	0.506925	1
ENSG00000205572	SERF1B	protein_coding		0.877846	0.0123794	0.0850272	-0.354492	0.147327	0.530956	-0.4322	0.305984	1
ENSG00000089225	TBX5	protein_coding		0.877763	0.311645	0.580971	0.0598521	0.922007	0.986194	-0.153394	0.884818	1
ENSG00000215548	FRG1JP	unprocessed_pseudogene		0.877101	0.110475	0.331029	-1.17434	0.00309836	0.0418751	-0.0319994	0.961747	1
ENSG00000183186	C2CD4C	protein_coding		0.876889	0.131633	0.364697	0.0151745	0.970336	0.995242	1.05648	0.137938	1
ENSG00000179455	MKRN3	protein_coding		0.87623	0.278676	0.548174	-0.155737	0.784606	0.961558	0.000483263	0.999609	1
ENSG00000107485	GATA3	protein_coding		0.875973	0.10869	0.327636	-0.00919387	0.980836	0.997088	0.0287856	0.965365	1
ENSG00000171124	FUT3	protein_coding		0.87532	0.101839	0.31495	-0.34953	0.352549	0.769598	0.519343	0.424799	1
ENSG00000257556	LINC02298	lncRNA		0.875296	0.0407078	0.18205	-0.326638	0.275166	0.701624	0.713952	0.169504	1
ENSG00000038002	AGA	protein_coding		0.875203	0.00320036	0.0332858	0.0171679	0.932844	0.9886	0.176346	0.617548	1
ENSG00000213082	PPP1R14BP2	processed_pseudogene		0.875109	0.0354589	0.167444	0.232881	0.422638	0.820222	0.588247	0.243406	1
ENSG00000247877	AC021086.1	lncRNA		0.873426	0.153206	0.395848	-0.0995809	0.816639	0.968835	1.24684	0.0967786	1
ENSG00000249679	AC106897.2	lncRNA		0.872594	0.00433882	0.0408941	-0.547019	0.0109738	0.10686	0.323535	0.375744	1
ENSG00000181104	F2R	protein_coding		0.872515	0.385867	0.647917	0.191751	0.787058	0.962141	0.084056	0.945481	1
ENSG00000143171	RXRG	protein_coding		0.872421	0.00121819	0.0164173	0.960619	1.47725e-06	7.89647e-05	1.00655	0.00222171	0.571039
ENSG00000234817	ECI2-DT	lncRNA		0.87112	0.0769565	0.267661	0.11523	0.738152	0.948908	0.0146049	0.980476	1
ENSG00000276791	AC092117.1	lncRNA		0.871097	0.000185912	0.00390618	-0.150816	0.338245	0.759432	0.155679	0.567405	1
ENSG00000197714	ZNF460	protein_coding		0.871086	0.000142306	0.00318452	-0.409527	0.00935976	0.0952672	0.144652	0.587898	1
ENSG00000279863	AC069547.1	TEC		0.869326	0.063414	0.238063	-0.615578	0.0630487	0.332927	0.292858	0.605714	1
ENSG00000245975	AC090515.3	lncRNA		0.869172	0.021384	0.121303	0.0928334	0.723469	0.942954	0.933304	0.0427818	1
ENSG00000135919	SERPINE2	protein_coding		0.869159	0.193141	0.451067	0.283453	0.546552	0.8864	0.0561852	0.944922	1
ENSG00000279474	AC125437.2	TEC		0.869087	0.0270359	0.141042	-0.417546	0.129582	0.494762	-0.374922	0.429344	1
ENSG00000277156	AL589743.6	processed_pseudogene		0.868802	0.159325	0.405206	0.129397	0.765431	0.956566	0.899711	0.233159	1
ENSG00000091704	CPA1	protein_coding		0.868723	0.0203683	0.117277	-0.0760539	0.769933	0.957641	-0.0812399	0.856839	1
ENSG00000278709	NKILA	lncRNA		0.868665	0.00750763	0.0606701	0.0276942	0.901678	0.983974	-0.0739965	0.848866	1
ENSG00000146216	TTBK1	protein_coding		0.868499	0.069335	0.250955	-0.739143	0.0296167	0.206495	1.18188	0.0441348	1
ENSG00000236871	LINC00106	lncRNA		0.868378	0.00879556	0.0677059	0.0237404	0.917394	0.986194	0.121188	0.759918	1
ENSG00000227006	AL136988.2	lncRNA		0.867728	0.0777105	0.269042	0.321956	0.350902	0.769146	0.852403	0.155517	1
ENSG00000183935	HTR7P1	transcribed_processed_pseudogene		0.867621	0.00292362	0.0311527	-0.141946	0.478533	0.853078	-0.0943155	0.785425	1
ENSG00000168702	LRP1B	protein_coding		0.867489	0.0104769	0.0761222	0.518152	0.0295656	0.206328	-0.236244	0.560906	1
ENSG00000262074	SNORD3B-2	snoRNA		0.866663	0.013505	0.0901834	-0.214088	0.379423	0.791236	-0.498039	0.238778	1
ENSG00000164761	TNFRSF11B	protein_coding		0.866461	3.25223e-05	0.00097079	-0.0758239	0.585338	0.903561	-0.101672	0.672616	1
ENSG00000227110	LMCD1-AS1	lncRNA		0.866116	0.0540879	0.21661	0.382796	0.225046	0.647641	0.876466	0.11008	1
ENSG00000105538	RASIP1	protein_coding		0.866045	0.197806	0.456685	-0.0850785	0.857217	0.976805	-0.0114308	0.988864	1
ENSG00000274290	H2BC6	protein_coding		0.865906	0.0491637	0.204922	-0.285275	0.3544	0.771658	0.0554814	0.91694	1
ENSG00000162998	FRZB	protein_coding		0.865506	0.171782	0.42231	-0.551541	0.217588	0.638532	0.094943	0.90197	1
ENSG00000178075	GRAMD1C	protein_coding		0.865132	2.88569e-05	0.000884125	-1.15998	1.85409e-12	4.60691e-10	-0.209035	0.381701	1
ENSG00000261124	AC135050.4	lncRNA		0.865068	0.0501149	0.207043	-0.784621	0.0126949	0.11798	-0.596149	0.266057	1
ENSG00000187783	TMEM72	protein_coding		0.862949	0.133103	0.367292	1.44735	0.000570197	0.0108591	0.642744	0.358689	1
ENSG00000277201				0.862771	0.111332	0.332988	-0.103624	0.78505	0.961638	0.385377	0.558487	1
ENSG00000226806	LCT-AS1	lncRNA		0.860587	0.247851	0.515941	-0.831806	0.115624	0.469739	-0.308617	0.734022	1
ENSG00000224420	ADM5	protein_coding		0.858877	0.00826684	0.0649863	-0.604252	0.00858246	0.0893453	0.595067	0.128928	1
ENSG00000120068	HOXB8	protein_coding		0.857226	5.75813e-06	0.000227617	-0.12706	0.30866	0.734103	0.257995	0.233308	1
ENSG00000164120	HPGD	protein_coding		0.856425	0.0331644	0.160746	-0.499289	0.077588	0.376478	0.339598	0.484347	1
ENSG00000155966	AFF2	protein_coding		0.856105	0.000857755	0.0126973	0.0463699	0.790775	0.96302	-0.0387559	0.898113	1
ENSG00000157322	CLEC18A	protein_coding		0.855695	0.131125	0.364011	0.299613	0.452072	0.83809	-0.597694	0.386748	1
ENSG00000235513	L3MBTL2-AS1	lncRNA		0.854416	0.0819079	0.276669	0.488719	0.157861	0.549561	0.134452	0.821338	1
ENSG00000267682	AC016590.2	lncRNA		0.854111	0.0569455	0.223153	-0.0752948	0.810123	0.966699	0.662109	0.224778	1
ENSG00000135480	KRT7	protein_coding		0.853539	0.238063	0.504456	0.313116	0.539063	0.88203	-0.0514733	0.953452	1
ENSG00000164418	GRIK2	protein_coding		0.85313	0.00395309	0.0384114	0.098098	0.629878	0.921688	-0.231082	0.512499	1
ENSG00000261468	AC096921.2	lncRNA		0.853005	0.095341	0.303115	-0.205223	0.567128	0.895758	-0.0588582	0.924422	1
ENSG00000250548	LINC01303	lncRNA		0.852078	0.000278207	0.00534455	0.228469	0.151882	0.539715	0.303426	0.270509	1
ENSG00000173193	PARP14	protein_coding		0.851421	0.00262781	0.0288656	0.0306624	0.874404	0.979311	0.0253064	0.939957	1
ENSG00000250012	AC079848.1	lncRNA		0.851009	0.0674739	0.24673	0.316974	0.331473	0.755074	0.73584	0.194181	1
ENSG00000164107	HAND2	protein_coding		0.849117	0.204527	0.465013	-0.226402	0.630741	0.921688	-0.13476	0.868705	1
ENSG00000138061	CYP1B1	protein_coding		0.848847	0.290773	0.559737	0.285248	0.614586	0.916635	0.472463	0.63012	1
ENSG00000090104	RGS1	protein_coding		0.848772	0.0961428	0.304789	0.876613	0.0161717	0.138936	0.928636	0.136441	1
ENSG00000267270	PARD6G-AS1	lncRNA		0.848643	0.0074726	0.0604302	0.0310681	0.887122	0.981304	0.486835	0.201557	1
ENSG00000262583	TMEM231P1	transcribed_unprocessed_pseudogene		0.84796	0.103761	0.318553	-0.223152	0.541711	0.883943	0.480104	0.448769	1
ENSG00000270177	AC104109.2	lncRNA		0.847153	0.045821	0.196186	-0.37881	0.20294	0.618503	0.55702	0.278993	1
ENSG00000011465	DCN	protein_coding		0.846813	0.178666	0.432179	-0.188392	0.670475	0.930296	-0.243257	0.751022	1
ENSG00000013297	CLDN11	protein_coding		0.846477	0.352923	0.619984	0.0709734	0.912036	0.985334	0.0941496	0.932572	1
ENSG00000136099	PCDH8	protein_coding		0.846017	0.124533	0.354798	1.73561	2.42671e-05	0.000835282	1.72187	0.0118136	1
ENSG00000215790	SLC35E2A	protein_coding		0.845872	5.82505e-05	0.00157548	-0.0154442	0.912563	0.985707	-0.109808	0.652382	1
ENSG00000128510	CPA4	protein_coding		0.845162	0.0126396	0.0860049	0.455296	0.0552779	0.306131	0.398891	0.327772	1
ENSG00000275160	AL354718.1	processed_pseudogene		0.844887	0.010692	0.0772346	0.150386	0.511705	0.869356	-0.036082	0.92747	1
ENSG00000188060	RAB42	protein_coding		0.844457	0.000329267	0.00611442	-0.301687	0.0608333	0.325255	0.202185	0.463653	1
ENSG00000100918	REC8	protein_coding		0.844443	0.013943	0.0918906	-0.14942	0.530411	0.87973	0.499908	0.227265	1
ENSG00000276517	AL133243.3	lncRNA		0.843908	0.00956251	0.0716428	-0.252797	0.263283	0.688379	0.589224	0.133557	1
ENSG00000132554	RGS22	protein_coding		0.843795	0.0854573	0.283463	-0.769084	0.0276335	0.197692	0.798057	0.182352	1
ENSG00000258739	ENO1P2	transcribed_processed_pseudogene		0.843477	0.113981	0.337643	-0.211709	0.571906	0.897867	0.723845	0.266014	1
ENSG00000196470	SIAH1	protein_coding		0.843158	9.05283e-08	6.05602e-06	-0.654669	7.99649e-09	8.07182e-07	0.227155	0.195952	1
ENSG00000132677	RHBG	protein_coding		0.842978	0.0777967	0.269186	-0.338439	0.313176	0.739476	1.20042	0.0410463	1
ENSG00000196756	SNHG17	lncRNA		0.842526	0.00161514	0.0202888	-0.141044	0.440662	0.831426	-0.00928587	0.97657	1
ENSG00000158286	RNF207	protein_coding		0.841372	0.023619	0.128748	-0.177417	0.492818	0.859099	-0.101549	0.820449	1
ENSG00000137877	SPTBN5	protein_coding		0.841186	0.117856	0.343895	-0.0273819	0.942127	0.989568	-0.173591	0.790503	1
ENSG00000245522	LINC02709	lncRNA		0.841159	0.000152118	0.00334912	-0.631877	6.32806e-05	0.00185128	0.303621	0.242835	1
ENSG00000145247	OCIAD2	protein_coding		0.841085	3.94517e-07	2.19175e-05	-0.381259	0.000630399	0.0118192	-0.000961281	0.995866	1
ENSG00000068079	IFI35	protein_coding		0.840227	0.00504435	0.0456967	0.0865891	0.674716	0.931778	-0.133657	0.708357	1
ENSG00000196497	IPO4	protein_coding		0.839445	0.0415929	0.184504	-1.13244	0.000173661	0.00418138	0.677066	0.176171	1
ENSG00000100399	CHADL	protein_coding		0.839163	3.90076e-08	2.95973e-06	0.436915	2.33612e-05	0.000811399	0.181769	0.281355	1
ENSG00000134107	BHLHE40	protein_coding		0.839139	8.68492e-07	4.47323e-05	0.047721	0.666821	0.929539	-0.122183	0.524829	1
ENSG00000115363	EVA1A	protein_coding		0.838597	0.267473	0.536298	0.0897578	0.866155	0.978159	0.132866	0.885462	1
ENSG00000237515	SHISA9	protein_coding		0.83755	4.9453e-08	3.65419e-06	0.372872	0.000269975	0.00608093	0.470923	0.00669491	0.915014
ENSG00000176383	B3GNT4	protein_coding		0.837506	0.073094	0.259618	-0.0848843	0.795108	0.963192	-0.399048	0.481562	1
ENSG00000064687	ABCA7	protein_coding		0.83718	0.000154765	0.0033876	-0.315332	0.036917	0.237476	0.104099	0.686584	1
ENSG00000259659	AC009996.1	lncRNA		0.837149	0.0160184	0.100609	-0.757325	0.00233173	0.0334111	0.865959	0.0407937	1
ENSG00000137273	FOXF2	protein_coding		0.836644	0.520864	0.751468	0.137692	0.88106	0.980492	0.506795	0.750581	1
ENSG00000175106	TVP23C	protein_coding		0.83626	0.00162309	0.0203327	-0.364053	0.0475528	0.280296	0.110232	0.725641	1
ENSG00000165568	AKR1E2	protein_coding		0.835728	0.000113543	0.00265912	-0.0405901	0.780134	0.960659	0.264566	0.29519	1
ENSG00000262655	SPON1	protein_coding		0.83495	0.00567204	0.049671	0.128225	0.537862	0.881519	0.664173	0.0681904	1
ENSG00000237846	AL773545.3	processed_pseudogene		0.834821	0.00164258	0.0205423	0.0920363	0.611778	0.916012	-0.0135181	0.96564	1
ENSG00000070669	ASNS	protein_coding		0.83427	0.0303004	0.151208	0.0905588	0.735508	0.947711	0.209322	0.652225	1
ENSG00000145975	FAM217A	protein_coding		0.834009	0.0909016	0.294714	-0.191033	0.580617	0.901987	0.996151	0.0990311	1
ENSG00000276712	MIR7111	miRNA		0.833494	0.0951594	0.302878	-0.560627	0.112099	0.461805	1.00787	0.099351	1
ENSG00000180448	AC004151.1	protein_coding		0.833242	1.27941e-05	0.000447122	-0.15916	0.210148	0.628335	-0.0326284	0.881465	1
ENSG00000146453	PNLDC1	protein_coding		0.832461	0.184012	0.439552	-0.429164	0.33139	0.755074	0.331971	0.663626	1
ENSG00000177614	PGBD5	protein_coding		0.832208	6.50948e-09	6.08206e-07	0.378899	6.75154e-05	0.00195717	0.34929	0.027497	1
ENSG00000230067	HSPD1P6	transcribed_processed_pseudogene		0.831935	0.416363	0.673466	-0.166638	0.817543	0.969022	-0.638399	0.610102	1
ENSG00000187534	PRR13P5	processed_pseudogene		0.831923	0.00335437	0.0344716	-0.716664	0.000422063	0.00864362	0.395903	0.242536	1
ENSG00000239467	AC007405.4	lncRNA		0.831869	0.37034	0.635532	-0.000927041	0.99887	0.999991	-0.0778193	0.945298	1
ENSG00000267886	AC074135.1	lncRNA		0.831733	0.110299	0.330789	-0.180048	0.622191	0.919015	0.434222	0.492986	1
ENSG00000272476	AL024507.3	lncRNA		0.831534	0.00128078	0.0170151	-0.13461	0.44566	0.83439	0.386247	0.207986	1
ENSG00000177679	SRRM3	protein_coding		0.83151	0.0258693	0.136538	-0.0518348	0.841642	0.974082	0.535321	0.235736	1
ENSG00000140538	NTRK3	protein_coding		0.830956	0.0263057	0.138197	-0.787999	0.00326883	0.0437088	-0.124839	0.781686	1
ENSG00000272945	AL356299.3	lncRNA		0.830743	0.0952989	0.303109	-0.390358	0.265118	0.691136	0.869493	0.152961	1
ENSG00000174325	DIRC1	protein_coding		0.830557	0.471113	0.717378	-0.380576	0.640151	0.923388	0.226538	0.872277	1
ENSG00000243697	AC009108.1	processed_pseudogene		0.829984	0.0780549	0.269739	-0.0966999	0.769246	0.957641	0.746864	0.193272	1
ENSG00000135047	CTSL	protein_coding		0.829454	0.0270813	0.141221	0.13053	0.617192	0.916678	-0.0021455	0.996212	1
ENSG00000125726	CD70	protein_coding		0.82927	0.128137	0.359556	0.324055	0.397853	0.804278	1.05312	0.114864	1
ENSG00000278600	AC015871.3	lncRNA		0.828921	0.00181427	0.0220314	-0.179593	0.324557	0.750287	0.126436	0.688028	1
ENSG00000231259	AC125232.1	unprocessed_pseudogene		0.828193	0.00514604	0.0465242	-0.255428	0.212377	0.632327	0.163076	0.644231	1
ENSG00000111341	MGP	protein_coding		0.828078	0.318448	0.587513	0.486438	0.406723	0.809008	-0.274904	0.786177	1
ENSG00000128203	ASPHD2	protein_coding		0.828002	4.82617e-05	0.00135055	-0.267163	0.0524871	0.296252	-0.221431	0.348678	1
ENSG00000261251	Z97055.2	lncRNA		0.827992	0.0557345	0.22024	-0.123552	0.682838	0.933908	-0.0577625	0.912134	1
ENSG00000199038	MIR210	miRNA		0.82776	0.0817178	0.276296	-0.21625	0.51637	0.871409	0.530519	0.358702	1
ENSG00000283075	AL157931.2	lncRNA		0.826912	0.115486	0.339653	-0.843421	0.0244337	0.182635	0.433466	0.497538	1
ENSG00000128709	HOXD9	protein_coding		0.826534	0.302659	0.572384	-0.207058	0.714113	0.939677	-0.28345	0.772132	1
ENSG00000246082	NUDT16P1	transcribed_unitary_pseudogene		0.825392	0.127527	0.359174	0.295043	0.438371	0.830083	-0.365463	0.579059	1
ENSG00000224272	AC131097.2	lncRNA		0.825311	0.166772	0.415478	0.919757	0.0308831	0.212766	0.0640721	0.929704	1
ENSG00000136999	CCN3	protein_coding		0.824392	0.0781511	0.269946	-0.478541	0.146769	0.529704	0.226271	0.690058	1
ENSG00000248489	LINC02062	lncRNA		0.824103	0.0123958	0.0850648	-0.0417954	0.854606	0.976253	0.91392	0.0230338	1
ENSG00000171658	NMRAL2P	transcribed_unprocessed_pseudogene		0.82387	0.013306	0.0892237	0.122239	0.596107	0.908872	0.320339	0.423184	1
ENSG00000236565	HNRNPA3P5	processed_pseudogene		0.82351	0.0407013	0.18205	-0.115592	0.680405	0.932603	0.172197	0.723093	1
ENSG00000213214	ARHGEF35	protein_coding		0.822591	0.26243	0.531416	0.32196	0.533835	0.880455	-0.570916	0.524176	1
ENSG00000240373	SEC62-AS1	lncRNA		0.822041	0.062041	0.235342	-0.0701233	0.819817	0.96945	-0.554078	0.30044	1
ENSG00000161958	FGF11	protein_coding		0.822021	7.84892e-08	5.37794e-06	0.14625	0.137523	0.512271	-0.0620382	0.71414	1
ENSG00000164694	FNDC1	protein_coding		0.821442	0.0478882	0.201639	0.0164315	0.954766	0.991985	0.312122	0.534424	1
ENSG00000179256	SMCO3	protein_coding		0.821263	0.159796	0.406109	-0.0328694	0.936152	0.988646	0.646128	0.364611	1
ENSG00000229873	OGFR-AS1	lncRNA		0.81928	0.0154454	0.0982931	0.0139304	0.952615	0.991889	0.290158	0.475621	1
ENSG00000263412	AC004477.1	lncRNA		0.81905	1.5264e-05	0.000518998	-0.0651438	0.603859	0.913241	0.0174289	0.936063	1
ENSG00000226864	ATE1-AS1	transcribed_unitary_pseudogene		0.818822	0.0904205	0.293864	0.235586	0.487304	0.855971	-0.586461	0.318975	1
ENSG00000153823	PID1	protein_coding		0.81881	2.4943e-15	8.41769e-13	0.0650504	0.265343	0.691136	0.158331	0.119029	1
ENSG00000164342	TLR3	protein_coding		0.818715	1.26988e-06	6.22889e-05	0.0685778	0.533693	0.880455	0.19744	0.30201	1
ENSG00000215630	GUSBP9	unprocessed_pseudogene		0.818608	0.0944056	0.301541	-0.232392	0.49845	0.861768	1.08771	0.070049	1
ENSG00000182177	ASB18	protein_coding		0.818469	0.092698	0.298362	-0.288062	0.399245	0.805464	0.575977	0.330879	1
ENSG00000260034	LCMT1-AS2	lncRNA		0.817428	0.0581047	0.226323	-0.687915	0.0248339	0.184528	0.444344	0.395673	1
ENSG00000122375	OPN4	protein_coding		0.816373	0.0640103	0.239585	0.344679	0.265175	0.691136	0.528121	0.323844	1
ENSG00000155367	PPM1J	protein_coding		0.815847	0.0219986	0.123305	-0.349864	0.160075	0.553538	1.01762	0.0197491	1
ENSG00000062282	DGAT2	protein_coding		0.815482	0.284062	0.553939	-0.243349	0.650157	0.925732	-0.21077	0.820488	1
ENSG00000256894	AC022509.3	lncRNA		0.814664	0.0790052	0.271529	-0.150189	0.643728	0.924138	0.675702	0.231571	1
ENSG00000132514	CLEC10A	protein_coding		0.814652	0.0915078	0.295922	0.194531	0.565413	0.895076	2.26509	0.000224434	0.149255
ENSG00000089199	CHGB	protein_coding		0.814221	0.013219	0.0887719	-0.0647954	0.775839	0.95986	-0.649834	0.102227	1
ENSG00000187624	C17orf97	protein_coding		0.814173	0.123719	0.353543	0.319355	0.390504	0.798923	0.033499	0.958421	1
ENSG00000176971	FIBIN	protein_coding		0.813969	0.0995947	0.31117	-0.0110676	0.974501	0.996042	0.00270591	0.9964	1
ENSG00000261036	AC113418.1	lncRNA		0.813541	0.21252	0.474216	-0.373226	0.417181	0.816558	-0.383509	0.629788	1
ENSG00000185962	LCE3A	protein_coding		0.813415	0.0105675	0.0765841	-0.408514	0.0663735	0.343589	-0.013532	0.971665	1
ENSG00000281920	AC007389.5	lncRNA		0.813321	0.124832	0.355311	-0.0590017	0.873886	0.979311	0.670462	0.299458	1
ENSG00000152527	PLEKHH2	protein_coding		0.812803	0.277884	0.547511	0.0345708	0.947751	0.990092	0.588668	0.520004	1
ENSG00000151136	BTBD11	protein_coding		0.812725	0.0106983	0.0772346	-0.0793158	0.718759	0.941729	-0.098444	0.79632	1
ENSG00000256713	PGA5	protein_coding		0.811783	0.0705795	0.253555	-0.362738	0.250014	0.67496	0.791646	0.148287	1
ENSG00000188573	FBLL1	protein_coding		0.811363	0.0517583	0.211335	-0.0399308	0.890916	0.981529	0.485687	0.336997	1
ENSG00000169684	CHRNA5	protein_coding		0.808731	0.0314952	0.155061	-0.252366	0.336387	0.758236	0.46012	0.311734	1
ENSG00000279452	AC006277.1	TEC		0.808325	0.0026566	0.029107	-0.517343	0.00624617	0.0714109	0.571522	0.0766291	1
ENSG00000197822	OCLN	protein_coding		0.808206	0.185564	0.441644	-0.680795	0.115695	0.469739	0.249901	0.736794	1
ENSG00000125378	BMP4	protein_coding		0.80818	7.83281e-05	0.00199221	-0.584738	5.53618e-05	0.00165143	-0.162145	0.495225	1
ENSG00000268055	AC067969.1	lncRNA		0.808075	0.0395634	0.179246	-0.21916	0.424119	0.821568	-0.0630581	0.894145	1
ENSG00000270760	AD001527.1	lncRNA		0.807815	0.0693662	0.250955	0.339071	0.277531	0.704925	0.476628	0.377514	1
ENSG00000180694	TMEM64	protein_coding		0.807504	2.43039e-13	5.78459e-11	0.0726203	0.259913	0.684486	0.156063	0.163145	1
ENSG00000229444	AL451062.1	lncRNA		0.806992	0.188301	0.44541	-1.09231	0.0131301	0.120833	-0.779878	0.298143	1
ENSG00000140092	FBLN5	protein_coding		0.806134	0.389873	0.65145	0.346264	0.600867	0.911764	0.219324	0.848157	1
ENSG00000281903	LINC02246	lncRNA		0.804863	0.0566032	0.222274	-0.651415	0.0297206	0.206928	0.187465	0.713671	1
ENSG00000134201	GSTM5	protein_coding		0.804742	0.261073	0.529855	-0.280486	0.578361	0.901201	0.773251	0.377138	1
ENSG00000258405	ZNF578	protein_coding		0.804702	0.00397904	0.0385972	-0.703516	0.000447046	0.00899683	0.51387	0.125328	1
ENSG00000255100	AP003119.2	lncRNA		0.804287	0.0849767	0.28256	0.240141	0.463296	0.845469	0.62966	0.268003	1
ENSG00000111181	SLC6A12	protein_coding		0.803914	0.0110141	0.078835	-0.302224	0.1697	0.569521	0.518097	0.174064	1
ENSG00000214922	HLA-F-AS1	lncRNA		0.803708	0.0259889	0.137074	-0.0334601	0.893932	0.982014	1.01646	0.0216468	1
ENSG00000175556	LONRF3	protein_coding		0.803434	0.000361666	0.00652644	0.329561	0.0332579	0.223276	0.716519	0.00806293	1
ENSG00000159674	SPON2	protein_coding		0.802938	0.218459	0.481112	-0.00505896	0.991206	0.99999	-0.117354	0.882649	1
ENSG00000124116	WFDC3	protein_coding		0.801931	0.0124081	0.0850953	0.27298	0.221107	0.642519	-0.0186228	0.961365	1
ENSG00000198959	TGM2	protein_coding		0.801147	5.85682e-05	0.00158218	-0.0319148	0.810752	0.966874	-0.248693	0.283153	1
ENSG00000171819	ANGPTL7	protein_coding		0.801085	0.215609	0.477802	-0.36829	0.419357	0.817593	-0.319934	0.684969	1
ENSG00000246174	KCTD21-AS1	lncRNA		0.800643	0.0229487	0.126588	0.0924976	0.705377	0.937537	0.475329	0.263798	1
ENSG00000133808				0.800112	0.118758	0.345577	0.601223	0.0977177	0.430701	0.521786	0.403364	1
ENSG00000216471	RPSAP43	processed_pseudogene		0.799635	0.140501	0.378334	-0.310254	0.416239	0.815565	0.354247	0.591541	1
ENSG00000100473	COCH	protein_coding		0.799392	0.0636676	0.238738	0.165953	0.58207	0.902065	0.467179	0.371857	1
ENSG00000258976	AC013451.2	lncRNA		0.799117	0.178381	0.431903	-0.224907	0.59027	0.906022	-0.186691	0.796217	1
ENSG00000241106	HLA-DOB	protein_coding		0.798918	0.0648706	0.24155	0.447468	0.141932	0.520554	-0.0230023	0.964975	1
ENSG00000100092	SH3BP1	protein_coding		0.797868	0.0669903	0.245819	-0.214291	0.482287	0.854136	-0.000845816	0.99872	1
ENSG00000177133	PRDM16-DT	lncRNA		0.797167	0.036792	0.171068	0.3007	0.26024	0.68479	0.189175	0.681465	1
ENSG00000231940	RPS7P3	processed_pseudogene		0.796956	0.0699011	0.252159	0.203824	0.507952	0.867876	1.40071	0.010131	1
ENSG00000261226	AC092384.3	lncRNA		0.796599	0.102304	0.315926	0.458703	0.182031	0.589604	0.550759	0.353384	1
ENSG00000189229	AC069277.1	lncRNA		0.796574	0.185842	0.441998	-0.0999107	0.813405	0.967885	-0.0619157	0.932686	1
ENSG00000280433	FP565260.6	protein_coding		0.796145	0.00079189	0.0119529	0.179605	0.267642	0.693759	0.588528	0.0379838	1
ENSG00000137628	DDX60	protein_coding		0.796128	0.014238	0.0931218	0.297141	0.189148	0.598703	0.138464	0.722427	1
ENSG00000260300				0.795908	0.0948722	0.302305	0.32635	0.32972	0.753526	0.25986	0.653265	1
ENSG00000231443	AC124944.1	processed_pseudogene		0.795724	0.0858867	0.284332	0.209711	0.518452	0.872161	-0.188909	0.736733	1
ENSG00000180573	H2AC6	protein_coding		0.794826	0.0033242	0.0342274	0.0798985	0.667379	0.929548	0.177159	0.582372	1
ENSG00000168229	PTGDR	protein_coding		0.794671	0.0169372	0.104522	-0.470847	0.0441659	0.267015	0.0769657	0.847295	1
ENSG00000188211	NCR3LG1	protein_coding		0.794488	0.00624818	0.0531991	0.0787146	0.694356	0.936771	0.174257	0.615617	1
ENSG00000278611	ZNF426-DT	lncRNA		0.794221	0.000691261	0.0107719	-0.273638	0.08847	0.407971	0.579209	0.0382774	1
ENSG00000197915	HRNR	protein_coding		0.793577	0.216903	0.479179	-0.716407	0.116101	0.470628	-0.72575	0.355399	1
ENSG00000265566	RN7SL605P	misc_RNA		0.79279	0.145031	0.384666	0.0801759	0.833731	0.973009	0.178939	0.786804	1
ENSG00000273355	AP000894.4	lncRNA		0.791811	0.0982387	0.308769	0.113872	0.73437	0.947208	0.728799	0.212161	1
ENSG00000235385	LINC02154	lncRNA		0.791778	0.512022	0.745385	0.238461	0.779776	0.960659	-1.21029	0.413536	1
ENSG00000170382	LRRN2	protein_coding		0.791323	0.0351066	0.166624	0.209069	0.425054	0.822429	1.00706	0.0287485	1
ENSG00000279307	AC012065.5	processed_pseudogene		0.791018	0.0232791	0.127634	-0.167732	0.48931	0.856622	0.144764	0.730135	1
ENSG00000164199	ADGRV1	protein_coding		0.790332	0.159051	0.404903	-0.164813	0.676017	0.932121	-0.150507	0.825536	1
ENSG00000234690	EPCAM-DT	lncRNA		0.790226	0.0461703	0.197047	-0.0819397	0.76699	0.957195	0.706571	0.142968	1
ENSG00000224177	LINC00570	lncRNA		0.789954	0.0686861	0.249283	-0.931089	0.00291407	0.0398127	-0.393544	0.454725	1
ENSG00000164078	MST1R	protein_coding		0.789199	0.0471987	0.199852	-0.0222713	0.936016	0.988646	0.612663	0.204787	1
ENSG00000223749	MIR503HG	lncRNA		0.78876	0.0465426	0.198113	0.282608	0.308312	0.733738	0.381575	0.426456	1
ENSG00000226314	ZNF192P1	transcribed_unprocessed_pseudogene		0.788719	0.00221119	0.0253872	0.137887	0.435441	0.829418	0.340342	0.267406	1
ENSG00000138771	SHROOM3	protein_coding		0.788473	0.00846452	0.0661338	-0.354125	0.0898852	0.4117	0.160692	0.653842	1
ENSG00000187479	C11orf96	protein_coding		0.78797	0.331528	0.599945	0.392624	0.493111	0.859192	0.234742	0.812723	1
ENSG00000106785	TRIM14	protein_coding		0.787966	0.00132552	0.0174354	0.0818937	0.625115	0.920457	0.183097	0.528448	1
ENSG00000235681	AC245884.3	processed_pseudogene		0.787948	0.0569939	0.223227	-0.0921338	0.750047	0.952643	0.385493	0.442315	1
ENSG00000273133	AC116651.1	lncRNA		0.787756	0.0799664	0.27313	0.707161	0.0271812	0.195793	1.20944	0.0291075	1
ENSG00000272899	ATP6V1FNB	protein_coding		0.787634	0.00512692	0.0463885	0.19257	0.321696	0.748108	0.451456	0.181026	1
ENSG00000243649	CFB	protein_coding		0.78758	0.00257132	0.0284026	-0.252371	0.161394	0.555868	-0.200462	0.518516	1
ENSG00000196616	ADH1B	protein_coding		0.787257	0.258523	0.526487	-0.183639	0.708263	0.938002	0.460068	0.588539	1
ENSG00000234134	AL158835.2	lncRNA		0.787236	0.135271	0.370267	-0.0630636	0.86462	0.97765	0.638658	0.32041	1
ENSG00000273888	FRMD6-AS1	lncRNA		0.786952	0.00345596	0.0351498	0.0698442	0.705559	0.937537	-0.0259742	0.935314	1
ENSG00000229657	AL391822.1	processed_pseudogene		0.786119	0.145679	0.385337	0.13258	0.726784	0.944161	0.387315	0.555946	1
ENSG00000174521	TTC9B	protein_coding		0.785945	0.0726462	0.258478	-0.289579	0.345748	0.765888	0.670022	0.208912	1
ENSG00000176681	LRRC37A	protein_coding		0.785334	0.00485853	0.0444222	0.136107	0.478808	0.853083	-0.216844	0.514652	1
ENSG00000267419	ZNF56	transcribed_unprocessed_pseudogene		0.784616	0.0137938	0.0913832	-0.0350179	0.873904	0.979311	0.522943	0.173901	1
ENSG00000186638	KIF24	protein_coding		0.784247	0.00121835	0.0164173	-0.638898	0.000227946	0.00523388	0.00805272	0.977567	1
ENSG00000249526	AC008667.1	lncRNA		0.784064	0.0385147	0.176109	0.14298	0.588479	0.904997	-0.0836131	0.854929	1
ENSG00000256742	KDM2B-DT	lncRNA		0.78396	0.104881	0.320918	-0.16354	0.629548	0.921688	-0.0486106	0.933976	1
ENSG00000267481	AC011477.1	lncRNA		0.783783	0.0463445	0.197493	-0.0977133	0.721899	0.9429	0.727	0.129139	1
ENSG00000180764	PIPSL	transcribed_processed_pseudogene		0.782761	0.0087488	0.067423	-0.0143402	0.944549	0.989944	0.674634	0.0619416	1
ENSG00000280040	AC095031.1	TEC		0.782682	0.114421	0.338301	-0.203042	0.559588	0.892236	0.940794	0.121186	1
ENSG00000234998	AC244453.3	lncRNA		0.782094	0.0807435	0.274334	0.250755	0.424609	0.822061	0.451988	0.406098	1
ENSG00000204624	DISP3	protein_coding		0.781882	0.00298699	0.0315602	-0.212726	0.241111	0.663958	-0.0840439	0.788254	1
ENSG00000254880	PKNOX2-AS1	lncRNA		0.78178	0.109844	0.329882	-0.0382569	0.911122	0.9851	0.425356	0.474418	1
ENSG00000158825	CDA	protein_coding		0.78172	0.326966	0.595204	0.305194	0.587502	0.90415	0.394054	0.685803	1
ENSG00000115963	RND3	protein_coding		0.781232	0.0144466	0.0939734	0.145604	0.511079	0.869275	0.236301	0.537988	1
ENSG00000174171	AC020659.1	lncRNA		0.781043	0.189759	0.447104	0.714996	0.0908396	0.413857	0.419382	0.56351	1
ENSG00000180720	CHRM4	protein_coding		0.781003	0.238191	0.504548	1.57774	0.00110138	0.0184879	0.912307	0.260389	1
ENSG00000277511	AC116407.2	lncRNA		0.780767	0.038963	0.177548	-0.131108	0.619109	0.917135	0.657386	0.152652	1
ENSG00000160161	CILP2	protein_coding		0.780412	0.0734177	0.260236	-0.116407	0.702736	0.93712	-0.039743	0.940007	1
ENSG00000250569	NTAN1P2	processed_pseudogene		0.780286	0.0935389	0.300001	-0.192906	0.554309	0.890901	0.696964	0.219238	1
ENSG00000256922				0.780095	0.0661163	0.244354	-0.153807	0.604529	0.913398	1.16278	0.0261243	1
ENSG00000196337	CGB7	protein_coding		0.779578	0.148355	0.389413	-0.214829	0.570909	0.897483	0.838881	0.203384	1
ENSG00000169896	ITGAM	protein_coding		0.779262	0.00490195	0.0447107	-0.517929	0.00798861	0.085203	0.0171018	0.95868	1
ENSG00000174292	TNK1	protein_coding		0.777815	0.0422192	0.186376	-0.780731	0.00445308	0.0549904	-0.19363	0.675551	1
ENSG00000235535	TRDN-AS1	lncRNA		0.776613	0.133159	0.367311	-0.451596	0.215696	0.636613	0.743762	0.238867	1
ENSG00000178860	MSC	protein_coding		0.775497	3.00255e-07	1.7058e-05	0.377195	0.000226627	0.00521288	0.210538	0.215258	1
ENSG00000106113	CRHR2	protein_coding		0.775485	0.0790868	0.271729	0.208351	0.500774	0.863363	0.643897	0.231203	1
ENSG00000232024	LSM12P1	processed_pseudogene		0.775444	0.00463135	0.0428938	-0.176066	0.351342	0.769146	0.745995	0.0246236	1
ENSG00000114115	RBP1	protein_coding		0.7749	0.0596766	0.230212	0.335137	0.245818	0.669525	0.277628	0.577493	1
ENSG00000254560	BBOX1-AS1	lncRNA		0.774597	0.0426655	0.187678	0.392759	0.143363	0.522918	-0.496226	0.284119	1
ENSG00000137434	C6orf52	protein_coding		0.773807	0.0226062	0.125382	-0.303144	0.20096	0.615987	0.341651	0.40383	1
ENSG00000049323	LTBP1	protein_coding		0.773768	0.155322	0.399679	0.114381	0.764913	0.956394	0.0299815	0.963894	1
ENSG00000275481	AC025031.4	lncRNA		0.77335	0.101268	0.313925	-0.165306	0.617399	0.916678	0.502324	0.381651	1
ENSG00000271119	AC026412.3	lncRNA		0.773058	0.052429	0.213066	-0.561136	0.0466247	0.276774	0.336649	0.48551	1
ENSG00000261762	AC027228.2	lncRNA		0.772758	0.0932128	0.299351	-0.624036	0.0559267	0.308278	-0.244912	0.661141	1
ENSG00000259278	AC087878.1	lncRNA		0.772454	0.000785582	0.0118894	-0.0361292	0.817378	0.969008	0.420781	0.123459	1
ENSG00000279943	AC110771.1	TEC		0.772139	0.0845706	0.281665	-0.323793	0.30319	0.727445	0.409301	0.451626	1
ENSG00000162105	SHANK2	protein_coding		0.771135	0.0137193	0.09105	-0.209908	0.334182	0.756721	0.0934994	0.803286	1
ENSG00000224138	AC000123.1	lncRNA		0.770387	0.0466554	0.198406	-0.436242	0.109412	0.456442	0.86888	0.0663956	1
ENSG00000278974	AC093909.6	TEC		0.770381	0.000568255	0.00925707	-0.00814365	0.957184	0.992783	0.119799	0.64863	1
ENSG00000198794	SCAMP5	protein_coding		0.77023	0.173295	0.424203	-0.0541948	0.891542	0.981529	-0.17321	0.801375	1
ENSG00000273056	AL354694.1	lncRNA		0.770122	0.117854	0.343895	-0.318016	0.358457	0.774889	0.305175	0.610194	1
ENSG00000279656	AL132780.4	TEC		0.769762	0.000315531	0.0059109	0.0651661	0.652104	0.925763	0.130984	0.600928	1
ENSG00000113389	NPR3	protein_coding		0.769589	0.0731323	0.259631	0.325575	0.280276	0.708085	-0.161194	0.756739	1
ENSG00000103485	QPRT	protein_coding		0.769401	0.00025507	0.0049934	0.304503	0.0347187	0.228271	0.231287	0.348501	1
ENSG00000148735	PLEKHS1	protein_coding		0.769329	0.0478751	0.201639	-0.559534	0.0420093	0.258042	0.609668	0.197006	1
ENSG00000204025	TRPC5OS	protein_coding		0.769072	0.217392	0.47979	-0.380373	0.387006	0.796923	0.488895	0.520435	1
ENSG00000117115	PADI2	protein_coding		0.769072	0.0308908	0.15314	0.441662	0.0779948	0.37747	0.461598	0.284318	1
ENSG00000138356	AOX1	protein_coding		0.769066	0.063558	0.238485	-0.0782327	0.787154	0.962145	-0.11176	0.823758	1
ENSG00000114646	CSPG5	protein_coding		0.768664	0.012845	0.0869838	-0.407288	0.0598944	0.321931	0.537218	0.149829	1
ENSG00000237390	AL139130.1	lncRNA		0.767857	0.102532	0.316151	-1.0572	0.00191493	0.0285046	0.862035	0.133936	1
ENSG00000144290	SLC4A10	protein_coding		0.767515	0.106992	0.324685	-0.0494768	0.882144	0.980514	0.665019	0.252052	1
ENSG00000163888	CAMK2N2	protein_coding		0.767347	0.0420224	0.185798	-0.552258	0.0385957	0.244176	0.55697	0.223947	1
ENSG00000278932	CR381653.1	lncRNA		0.767153	0.0971053	0.306483	-0.158316	0.625272	0.920504	0.856659	0.129762	1
ENSG00000268442	AC073534.1	processed_pseudogene		0.766368	0.0897525	0.292509	-0.469695	0.140429	0.51883	1.38099	0.013557	1
ENSG00000229267	SNHG31	lncRNA		0.766297	0.0977176	0.307686	0.214971	0.50783	0.867876	0.144234	0.797293	1
ENSG00000261064	LINC02256	lncRNA		0.766019	0.0522547	0.21262	-0.57011	0.0413298	0.255121	0.239519	0.615964	1
ENSG00000055955	ITIH4	protein_coding		0.765529	0.113918	0.337632	-0.109239	0.747716	0.952216	0.707947	0.230907	1
ENSG00000225963	AC009950.1	lncRNA		0.765175	0.0190455	0.112518	-0.147666	0.514925	0.870987	0.00718964	0.985374	1
ENSG00000243056	EIF4EBP3	protein_coding		0.764148	0.0533683	0.214839	-0.267414	0.334355	0.756809	0.642821	0.181584	1
ENSG00000187912	CLEC17A	protein_coding	YES	0.763401	0.137334	0.373273	-1.32188	0.000444093	0.00896552	0.420211	0.501705	1
ENSG00000187642	PERM1	protein_coding		0.763105	0.0744671	0.262732	0.583206	0.0543014	0.302901	-0.465768	0.370127	1
ENSG00000232842	AL137845.2	processed_pseudogene		0.762875	0.0521183	0.212252	0.103661	0.705502	0.937537	1.17078	0.0156785	1
ENSG00000229348	HYI-AS1	lncRNA		0.762689	0.153536	0.396303	-0.251953	0.502612	0.864716	0.192595	0.767056	1
ENSG00000151012	SLC7A11	protein_coding		0.761816	0.0446494	0.193145	0.332001	0.211986	0.631672	0.307949	0.502256	1
ENSG00000164850	GPER1	protein_coding		0.761543	0.0123073	0.08479	-0.232953	0.270484	0.696416	-0.0555438	0.878939	1
ENSG00000197465	GYPE	protein_coding		0.761202	0.16256	0.40954	0.579346	0.13321	0.503313	0.638817	0.336901	1
ENSG00000187634	SAMD11	protein_coding		0.760809	0.277076	0.546431	0.301675	0.541074	0.883304	-0.281374	0.741837	1
ENSG00000230337	EXOSC10-AS1	lncRNA		0.760734	0.0777926	0.269186	0.240674	0.426131	0.822903	1.0928	0.0393518	1
ENSG00000278546	AC003101.2	lncRNA		0.760458	0.150407	0.39162	-0.245859	0.508472	0.868161	0.0473294	0.941329	1
ENSG00000273058	AL359921.2	lncRNA		0.759757	0.0199213	0.11571	-0.485898	0.0346528	0.228103	0.0462993	0.906066	1
ENSG00000138944	SHISAL1	protein_coding		0.758932	0.0196573	0.11488	0.270137	0.233764	0.656062	0.22534	0.564886	1
ENSG00000175518	UBQLNL	protein_coding		0.758697	0.0712398	0.255197	-0.0853996	0.771582	0.958124	0.234084	0.646074	1
ENSG00000225339	AL354740.1	lncRNA		0.758431	0.166383	0.41492	-0.302275	0.43332	0.828302	1.16286	0.0843157	1
ENSG00000159860	TCAF2P1	transcribed_unprocessed_pseudogene		0.75843	0.168238	0.417201	-0.396635	0.306751	0.731254	0.961103	0.154148	1
ENSG00000260011	AC132938.2	lncRNA		0.757871	0.0870129	0.286925	0.510894	0.102469	0.441803	1.01257	0.0624004	1
ENSG00000152422	XRCC4	protein_coding		0.75764	1.11619e-16	4.76193e-14	-0.110111	0.0306816	0.211635	0.0710111	0.41458	1
ENSG00000225867	AL022315.1	lncRNA		0.757195	0.202695	0.462523	0.276274	0.509242	0.868335	-0.401188	0.579854	1
ENSG00000133962	CATSPERB	protein_coding		0.756428	0.143871	0.383084	-0.31673	0.384539	0.795354	1.07898	0.0895424	1
ENSG00000236682	MAP3K2-DT	lncRNA		0.755529	0.0397635	0.179603	0.00244767	0.992373	0.999991	-0.0330653	0.940573	1
ENSG00000168079	SCARA5	protein_coding		0.755058	0.0735346	0.260528	0.344513	0.2452	0.66869	0.969172	0.0610045	1
ENSG00000182667	NTM	protein_coding		0.754648	0.0255727	0.135447	0.0226567	0.923177	0.986482	-0.0462115	0.909589	1
ENSG00000137441	FGFBP2	protein_coding		0.754411	0.31236	0.581681	0.172074	0.743738	0.950141	0.494731	0.587612	1
ENSG00000247151	CSTF3-DT	lncRNA		0.754255	0.0610833	0.232949	0.139997	0.619075	0.917135	0.618167	0.207094	1
ENSG00000138399	FASTKD1	protein_coding		0.754035	0.00119702	0.016207	-0.716469	2.23867e-05	0.000786002	-0.0910416	0.740592	1
ENSG00000077279	DCX	protein_coding		0.754	0.206215	0.466708	0.0591164	0.887936	0.981304	-0.0932905	0.897839	1
ENSG00000241288	LINC02614	lncRNA		0.752582	0.015786	0.099675	-0.364139	0.0950849	0.423661	0.251705	0.5019	1
ENSG00000055332	EIF2AK2	protein_coding		0.751774	0.00011086	0.00261382	0.037761	0.772455	0.958563	0.15853	0.483977	1
ENSG00000183474	GTF2H2C	protein_coding		0.751059	8.35358e-05	0.00209404	-0.324582	0.0129861	0.120093	0.181743	0.413098	1
ENSG00000136531	SCN2A	protein_coding		0.751007	0.494649	0.733938	0.146262	0.850583	0.975942	0.368712	0.783984	1
ENSG00000171217	CLDN20	protein_coding		0.750878	0.0570869	0.223436	-0.201508	0.465509	0.846383	-0.00265135	0.995568	1
ENSG00000255399	TBX5-AS1	lncRNA		0.750602	0.543468	0.76563	-0.233673	0.788878	0.962515	0.0666473	0.964822	1
ENSG00000177409	SAMD9L	protein_coding		0.750469	0.00015904	0.00344779	0.0522397	0.696183	0.936771	0.114149	0.622392	1
ENSG00000125089	SH3TC1	protein_coding		0.750198	0.0697461	0.251922	0.112145	0.698345	0.936771	0.209648	0.675755	1
ENSG00000137767	SQOR	protein_coding		0.749991	0.000142858	0.00319185	0.055144	0.677682	0.932311	0.15129	0.510689	1
ENSG00000260633	AC010207.1	lncRNA		0.749158	0.0912832	0.295449	-0.158018	0.611291	0.915933	0.130827	0.807926	1
ENSG00000247934	AC022364.1	lncRNA		0.749082	0.00987498	0.0729207	-0.160152	0.42573	0.822865	0.202519	0.560488	1
ENSG00000263968	RN7SL381P	misc_RNA		0.748928	0.108926	0.327953	-0.323032	0.325492	0.751155	0.425047	0.454467	1
ENSG00000258216	AC009522.1	lncRNA		0.748775	0.112423	0.335134	-1.21689	0.000423913	0.00865863	-0.0568112	0.920988	1
ENSG00000163354	DCST2	protein_coding		0.7485	0.0711622	0.255096	-0.51327	0.0799392	0.384085	1.49009	0.00395036	0.726191
ENSG00000258777	HIF1A-AS1	lncRNA		0.747856	0.141444	0.379586	0.219853	0.538498	0.881892	1.31882	0.0356535	1
ENSG00000210049	MT-TF	Mt_tRNA		0.747522	0.101554	0.314424	-0.0599464	0.851355	0.975942	0.328568	0.553617	1
ENSG00000228327	AL669831.1	transcribed_unprocessed_pseudogene		0.7475	0.00637675	0.0540071	-0.16723	0.377172	0.789326	0.193017	0.555617	1
ENSG00000235169	SMIM1	protein_coding		0.74739	0.153486	0.396265	-0.368577	0.317789	0.743151	-0.243232	0.702652	1
ENSG00000175567	UCP2	protein_coding		0.74733	4.70042e-10	5.80772e-08	0.517366	8.96281e-10	1.2063e-07	0.532812	7.96752e-05	0.0667235
ENSG00000222108	RNA5SP317	rRNA_pseudogene		0.746136	0.0914256	0.295719	-0.130398	0.673738	0.931281	0.300582	0.575437	1
ENSG00000267394	AC004596.1	lncRNA		0.74601	0.0241282	0.130206	0.222891	0.333753	0.756539	0.112401	0.777754	1
ENSG00000224204	PHEX-AS1	lncRNA		0.745981	0.124091	0.354136	-0.0848641	0.803071	0.964974	0.710354	0.230343	1
ENSG00000001626	CFTR	protein_coding		0.745958	0.127944	0.359355	-0.0777442	0.821109	0.969648	0.980927	0.10258	1
ENSG00000166123	GPT2	protein_coding		0.745765	1.80938e-10	2.44982e-08	-0.225725	0.00223597	0.0324087	0.11161	0.368725	1
ENSG00000257702	LBX2-AS1	lncRNA		0.745599	0.000319952	0.00597367	-0.203607	0.148926	0.534842	-0.169723	0.484899	1
ENSG00000267744	AC022916.4	transcribed_processed_pseudogene		0.743314	0.120688	0.349007	0.251629	0.454644	0.840004	1.40146	0.0181285	1
ENSG00000225903	AL035404.2	lncRNA		0.742918	0.106118	0.323026	0.187605	0.56084	0.892669	1.18422	0.0365857	1
ENSG00000267340	AC060780.2	processed_pseudogene		0.742491	0.121553	0.350553	0.585266	0.0849673	0.397928	0.477082	0.413858	1
ENSG00000115297	TLX2	protein_coding		0.742074	0.134049	0.368424	-0.514529	0.14166	0.520503	0.953468	0.116258	1
ENSG00000206532				0.741286	0.130043	0.362475	0.112537	0.743303	0.950107	0.190788	0.748555	1
ENSG00000168505	GBX2	protein_coding		0.741144	0.270369	0.539807	0.419954	0.376397	0.789272	0.463637	0.572267	1
ENSG00000260339	HEXA-AS1	lncRNA		0.740953	0.115876	0.340137	-0.445631	0.1801	0.587116	0.29185	0.610385	1
ENSG00000188681	TEKT4P2	transcribed_unprocessed_pseudogene		0.740318	0.208979	0.470046	-0.0687394	0.86827	0.978159	0.0055996	0.993776	1
ENSG00000273585				0.739899	0.243415	0.511131	0.203947	0.648017	0.925223	0.634271	0.413126	1
ENSG00000108641	B9D1	protein_coding		0.739473	0.0177099	0.107935	-0.0189471	0.930181	0.987896	0.254354	0.497751	1
ENSG00000069712				0.739363	0.0160776	0.100729	-0.0770758	0.717447	0.941182	0.574385	0.122357	1
ENSG00000245750	DRAIC	lncRNA		0.738835	1.57445e-05	0.00053134	0.718113	1.55382e-08	1.46389e-06	0.135583	0.490544	1
ENSG00000235204	AL162724.2	lncRNA		0.738721	0.153455	0.396265	-0.151858	0.676209	0.932131	0.399016	0.526679	1
ENSG00000164185	ZNF474	protein_coding		0.738599	0.0119812	0.0831	0.493884	0.0172451	0.145009	0.615943	0.0835118	1
ENSG00000223345	H2BP1	transcribed_unprocessed_pseudogene		0.738275	0.00459842	0.0427001	-0.0297087	0.868318	0.978159	-0.353015	0.257408	1
ENSG00000124780	KCNK17	protein_coding		0.737881	0.161432	0.408019	-0.496065	0.182807	0.590239	-0.185414	0.772467	1
ENSG00000215374	FAM66B	lncRNA		0.737769	0.0051731	0.0466569	-0.0372162	0.837652	0.973554	0.0118819	0.969868	1
ENSG00000261067	AC109460.3	lncRNA		0.737516	0.0897053	0.292509	-0.422569	0.167693	0.566202	0.0823818	0.875801	1
ENSG00000149968	MMP3	protein_coding		0.737112	0.392325	0.653374	0.0409919	0.946229	0.990092	0.330725	0.75348	1
ENSG00000226445	BX322234.1	lncRNA		0.737022	0.00238498	0.0268426	-0.292554	0.0814724	0.388562	-0.0745493	0.795678	1
ENSG00000196208	GREB1	protein_coding		0.736667	0.000885182	0.0130136	-0.0262055	0.862043	0.977349	0.386773	0.141569	1
ENSG00000269901	AC010531.5	lncRNA		0.736609	0.150161	0.391512	0.700649	0.0542561	0.302901	0.343502	0.581478	1
ENSG00000270228	AC079880.2	processed_pseudogene		0.736462	0.142932	0.381699	0.0274213	0.93806	0.988921	-0.210039	0.731207	1
ENSG00000273295	AP000350.6	lncRNA		0.736161	0.0377337	0.173838	-0.239464	0.333539	0.756207	0.357235	0.404523	1
ENSG00000251194	AL133330.1	lncRNA		0.73604	0.14736	0.388066	-0.32531	0.36303	0.779385	1.00198	0.107879	1
ENSG00000257283	AC012464.1	lncRNA		0.735086	0.0837519	0.279928	-0.211834	0.477198	0.852372	0.689851	0.183298	1
ENSG00000184156	KCNQ3	protein_coding		0.734066	0.540445	0.764276	0.0781368	0.926489	0.987316	-0.333799	0.820013	1
ENSG00000196114	AL031577.1	processed_pseudogene		0.733475	0.127412	0.359102	-0.126085	0.708869	0.938002	1.60893	0.00726401	0.948921
ENSG00000169169	CPT1C	protein_coding		0.73337	0.0863792	0.28546	-0.263805	0.379466	0.791236	-0.0121449	0.981313	1
ENSG00000126249	PDCD2L	protein_coding		0.733029	2.9112e-06	0.000124669	-0.590711	1.72922e-07	1.23522e-05	0.0662452	0.709551	1
ENSG00000273113	AC133528.1	lncRNA		0.732545	0.129445	0.36151	-0.40556	0.233736	0.656062	1.04138	0.0792144	1
ENSG00000104881	PPP1R13L	protein_coding		0.732421	7.6544e-05	0.00195929	0.0464149	0.708311	0.938002	0.2175	0.312908	1
ENSG00000272084	AL137127.1	lncRNA		0.731369	0.0512747	0.210049	-0.255513	0.330782	0.754595	0.319277	0.482238	1
ENSG00000182272	B4GALNT4	protein_coding		0.730657	0.166564	0.41519	0.508008	0.173679	0.575393	0.707818	0.272706	1
ENSG00000185065	AC000068.1	lncRNA		0.730605	0.0533378	0.214786	-0.563061	0.0356464	0.231794	0.41341	0.367215	1
ENSG00000212493	SNORD19	snoRNA		0.73026	0.0939143	0.300736	-0.14571	0.633443	0.92211	0.129452	0.80665	1
ENSG00000278828	H3C10	protein_coding		0.729838	0.116267	0.340842	-0.343674	0.293323	0.719795	-0.886439	0.11928	1
ENSG00000278219				0.729607	0.0579736	0.226046	-0.151862	0.572486	0.898122	0.161325	0.729047	1
ENSG00000276180	H4C9	protein_coding		0.729492	0.0930311	0.299009	0.40178	0.189114	0.598703	0.72839	0.169522	1
ENSG00000258643	BCL2L2-PABPN1	protein_coding		0.729278	0.0586479	0.227694	-0.974954	0.000518792	0.010095	-1.12839	0.017698	1
ENSG00000136514	RTP4	protein_coding		0.729179	0.0462826	0.19734	-0.0975511	0.702442	0.93712	0.00452986	0.991824	1
ENSG00000165983	PTER	protein_coding		0.729172	0.000104806	0.00251001	0.0625605	0.620188	0.917818	-0.102045	0.640674	1
ENSG00000253161	LINC01605	lncRNA		0.729115	0.016987	0.104629	-0.0506788	0.810918	0.966918	-0.411175	0.264374	1
ENSG00000176907	TCIM	protein_coding		0.729037	0.0339829	0.163105	0.330075	0.170715	0.571181	0.152411	0.713327	1
ENSG00000261596	AC005632.3	lncRNA		0.728927	0.127957	0.359355	-0.481961	0.154222	0.543166	0.311603	0.592632	1
ENSG00000130775	THEMIS2	protein_coding		0.72868	2.17042e-08	1.78455e-06	0.103012	0.213493	0.633835	0.05898	0.679477	1
ENSG00000213614	HEXA	protein_coding		0.728266	1.72016e-13	4.37016e-11	-0.0348016	0.544607	0.885089	-0.0409686	0.680296	1
ENSG00000248445	SEMA6A-AS1	lncRNA		0.727789	0.0361626	0.16915	0.126	0.602865	0.912757	0.543253	0.197413	1
ENSG00000099834	CDHR5	protein_coding		0.727693	0.0748741	0.263545	-0.0560633	0.844473	0.97465	-0.216187	0.662457	1
ENSG00000164845	FAM86FP	transcribed_unprocessed_pseudogene		0.727194	0.0117828	0.0821023	-0.0711074	0.721965	0.9429	0.277243	0.423947	1
ENSG00000261373	VPS9D1-AS1	lncRNA		0.72711	0.0255616	0.135447	-0.330548	0.147101	0.530426	0.131016	0.738337	1
ENSG00000162654	GBP4	protein_coding		0.726726	0.0951726	0.302878	-0.440938	0.151159	0.538669	-0.0660778	0.900468	1
ENSG00000196562	SULF2	protein_coding		0.72647	0.286254	0.556335	0.263272	0.583625	0.902738	0.489351	0.556471	1
ENSG00000112245	PTP4A1	protein_coding		0.72602	0.000325254	0.00605293	-0.422822	0.00268882	0.0373675	0.132779	0.574965	1
ENSG00000087237	CETP	protein_coding		0.725961	0.128292	0.359757	-0.148378	0.6579	0.927129	0.718064	0.218081	1
ENSG00000229848	AC139149.1	lncRNA		0.725913	0.10724	0.325172	0.420652	0.185559	0.593523	0.582145	0.289132	1
ENSG00000260751	AC008870.3	lncRNA		0.725736	0.00449335	0.0419344	-0.209643	0.234914	0.657135	-0.00565619	0.985167	1
ENSG00000226197	AL583785.1	lncRNA		0.725696	0.206135	0.466708	0.0116655	0.976945	0.996423	0.779285	0.267045	1
ENSG00000228748	AL450306.1	lncRNA		0.725155	0.155623	0.399813	0.138766	0.698948	0.936771	0.823146	0.187731	1
ENSG00000250007	AC087457.1	lncRNA		0.725129	0.00446506	0.0418225	0.014992	0.931874	0.988303	0.198829	0.513348	1
ENSG00000202474	RNA5SP283	rRNA_pseudogene		0.725074	0.0128827	0.0871866	0.109711	0.58706	0.904065	-0.00803189	0.981667	1
ENSG00000120675	DNAJC15	protein_coding		0.724737	4.51319e-13	1.03078e-10	-0.0917265	0.12018	0.478752	-0.00448589	0.964711	1
ENSG00000253741	LNCOC1	lncRNA		0.724345	0.050066	0.206879	0.208933	0.419037	0.817593	0.184906	0.67918	1
ENSG00000183840	GPR39	protein_coding		0.724194	0.320157	0.588878	0.129014	0.801615	0.964521	0.448751	0.614088	1
ENSG00000250490	LINC02145	lncRNA		0.724175	0.138675	0.37537	-0.379344	0.271049	0.697536	0.877232	0.142978	1
ENSG00000255471	AP001528.1	lncRNA		0.723532	0.0272238	0.141638	0.271816	0.235087	0.657135	0.0571723	0.884808	1
ENSG00000213492	NT5C3AP1	transcribed_processed_pseudogene		0.723497	0.15702	0.401593	-0.79315	0.0297413	0.20698	0.323383	0.603379	1
ENSG00000188316	ENO4	protein_coding		0.723213	0.196814	0.455259	-0.128614	0.744163	0.950141	1.20383	0.0808376	1
ENSG00000145248	SLC10A4	protein_coding		0.723194	0.117834	0.343895	-0.775171	0.018987	0.15443	-0.0344674	0.951063	1
ENSG00000215414	PSMA6P1	processed_pseudogene		0.722967	0.123662	0.353535	-0.0542614	0.869153	0.978462	0.704949	0.218935	1
ENSG00000279539	AC006486.2	TEC		0.722325	0.141281	0.379349	-0.019631	0.954577	0.991967	-0.019184	0.974363	1
ENSG00000105737	GRIK5	protein_coding		0.722288	0.0806783	0.274208	-0.496824	0.0891063	0.409759	0.40244	0.422978	1
ENSG00000170290	SLN	protein_coding		0.721828	0.00200474	0.023715	0.397362	0.0148627	0.131634	0.152171	0.582944	1
ENSG00000272420	AL513477.2	lncRNA		0.721816	0.109549	0.32926	0.134314	0.671157	0.930437	-0.041002	0.940316	1
ENSG00000130649	CYP2E1	protein_coding		0.721756	0.050459	0.20816	-0.630008	0.0164587	0.140592	0.320884	0.472641	1
ENSG00000124593	AL365205.1	protein_coding		0.721698	1.69207e-07	1.05108e-05	-0.0237675	0.788525	0.962486	-0.125793	0.413386	1
ENSG00000267681	AC135721.1	transcribed_processed_pseudogene		0.721536	0.144882	0.384364	-0.0288863	0.933739	0.988646	0.13516	0.822314	1
ENSG00000005108	THSD7A	protein_coding		0.721102	0.118639	0.345422	-0.257758	0.427333	0.824227	0.28102	0.616872	1
ENSG00000188152	NUTM2G	protein_coding		0.720823	0.0347073	0.16537	-0.264663	0.267512	0.693698	0.659539	0.112235	1
ENSG00000225285	LINC01770	lncRNA		0.720392	0.05152	0.210654	0.44503	0.0879582	0.406463	-0.435299	0.331984	1
ENSG00000274717	AL049757.2	processed_pseudogene		0.719253	0.137743	0.373936	0.397062	0.245166	0.66869	0.373752	0.52631	1
ENSG00000160284	SPATC1L	protein_coding		0.719076	0.00591735	0.0513026	0.0281046	0.875915	0.97977	0.200924	0.519798	1
ENSG00000226026	AC092802.2	lncRNA		0.718706	0.118156	0.344371	-0.115172	0.721134	0.942705	0.166122	0.766248	1
ENSG00000176842	IRX5	protein_coding		0.718306	0.00529119	0.0474006	-0.156718	0.378024	0.790046	0.176065	0.566867	1
ENSG00000280758	AL356481.3	lncRNA		0.718119	0.147001	0.387575	-0.211792	0.542873	0.884303	-0.215554	0.720463	1
ENSG00000104450	SPAG1	protein_coding		0.717495	0.0650808	0.24202	-0.186444	0.493482	0.859294	0.598123	0.206432	1
ENSG00000223573	TINCR	protein_coding		0.717365	0.10395	0.319003	-0.343632	0.268338	0.694369	0.140204	0.793492	1
ENSG00000236754	AC007666.1	lncRNA		0.717228	0.148142	0.389175	-0.860052	0.0154921	0.1353	0.120791	0.841277	1
ENSG00000076344	RGS11	protein_coding		0.717181	0.00149475	0.0191726	0.376303	0.016731	0.142167	0.283126	0.290982	1
ENSG00000206337	HCP5	lncRNA		0.716839	0.0277198	0.143132	-0.0632898	0.779941	0.960659	0.0123173	0.974949	1
ENSG00000169302	STK32A	protein_coding		0.716216	0.221057	0.48452	0.0481891	0.906833	0.984393	-0.557069	0.435672	1
ENSG00000230970	HHATL-AS1	lncRNA		0.715641	0.106558	0.323797	-0.591975	0.0598552	0.321928	0.671187	0.214828	1
ENSG00000158406	H4C8	protein_coding		0.715614	0.0762419	0.266391	-0.0388264	0.890633	0.981529	0.0681431	0.889189	1
ENSG00000177674	AGTRAP	protein_coding		0.714849	0.0183444	0.109976	-0.0794862	0.705518	0.937537	-0.183185	0.615239	1
ENSG00000237125	HAND2-AS1	lncRNA		0.714646	0.397197	0.657564	0.185438	0.755538	0.954451	0.373131	0.717609	1
ENSG00000059378	PARP12	protein_coding		0.714576	0.00257395	0.0284039	0.0256579	0.874497	0.979311	0.0199462	0.94348	1
ENSG00000147883	CDKN2B	protein_coding		0.713929	0.00789175	0.0627648	0.213723	0.25127	0.675854	0.0843753	0.792844	1
ENSG00000186231	KLHL32	protein_coding		0.713925	0.132062	0.365447	-0.52942	0.114521	0.466986	-0.431571	0.454634	1
ENSG00000225655	BX255923.1	lncRNA		0.713457	0.058799	0.228045	0.381372	0.151011	0.538482	0.333185	0.466537	1
ENSG00000141682	PMAIP1	protein_coding		0.713164	8.94911e-15	2.89069e-12	0.48452	4.5947e-14	1.76086e-11	0.352514	0.000202721	0.141086
ENSG00000205352	PRR13	protein_coding		0.713163	7.39242e-05	0.00190376	-0.537201	2.74215e-05	0.00092266	-0.0601142	0.773319	1
ENSG00000237575	PYY2	transcribed_unprocessed_pseudogene		0.71278	0.0821902	0.277066	0.409923	0.156026	0.546443	-0.0737778	0.882015	1
ENSG00000160233	LRRC3	protein_coding		0.712604	0.000112076	0.002637	0.0958709	0.439781	0.831081	0.142824	0.506153	1
ENSG00000163202	LCE3D	protein_coding		0.711992	0.203697	0.463826	-0.672765	0.0907806	0.413755	0.013015	0.98478	1
ENSG00000198580	AC073343.1	unprocessed_pseudogene		0.711751	0.127931	0.359355	0.177861	0.587999	0.904561	1.22092	0.0343182	1
ENSG00000016391	CHDH	protein_coding		0.711175	0.0410562	0.183007	-0.222308	0.360938	0.777047	1.52897	0.000487257	0.230001
ENSG00000229436	AC073850.1	processed_pseudogene		0.71072	0.0227172	0.125743	0.450789	0.040318	0.25093	1.49858	0.000146204	0.110194
ENSG00000138669	PRKG2	protein_coding		0.710713	0.379896	0.643433	-0.288051	0.614125	0.916635	0.366876	0.71071	1
ENSG00000175928	LRRN1	protein_coding		0.710433	0.00239008	0.0268732	0.791081	4.50782e-06	0.000200248	0.656739	0.0201813	1
ENSG00000282164	PEG13	lncRNA		0.710077	0.241789	0.508992	-0.42346	0.322894	0.749738	0.0779002	0.916106	1
ENSG00000126500	AP006333.1	protein_coding		0.7067	0.0167636	0.103847	-0.0188878	0.926537	0.987316	0.328338	0.356155	1
ENSG00000225465	RFPL1S	lncRNA		0.706624	0.0479819	0.201958	-0.324949	0.194978	0.608332	0.319624	0.459997	1
ENSG00000170370	EMX2	protein_coding		0.706266	0.32378	0.592408	0.702607	0.166443	0.56439	0.625357	0.474922	1
ENSG00000182912	TSPEAR-AS2	lncRNA		0.70619	0.198085	0.457078	-0.709161	0.0691476	0.352139	0.695971	0.299405	1
ENSG00000243144	AC079760.2	lncRNA		0.705857	0.214089	0.476345	-0.102226	0.79814	0.9639	-0.267757	0.699016	1
ENSG00000226756	AC007365.1	lncRNA		0.705234	0.133895	0.3683	-0.158304	0.631841	0.922096	0.154048	0.78767	1
ENSG00000266983	AC011444.1	lncRNA		0.705047	0.0477723	0.201338	-0.0105044	0.966282	0.994422	0.707129	0.103517	1
ENSG00000177025	C19orf18	protein_coding		0.704882	0.0698086	0.252078	0.286918	0.292983	0.719795	0.451787	0.338748	1
ENSG00000183850	ZNF730	protein_coding		0.704645	0.0371449	0.172216	-0.280259	0.236319	0.65869	-0.0105189	0.979428	1
ENSG00000148848	ADAM12	protein_coding		0.704472	0.218015	0.480441	0.27258	0.498718	0.861965	0.283856	0.683901	1
ENSG00000220323	H2BC19P	transcribed_unprocessed_pseudogene		0.704344	0.172789	0.423378	-0.0571326	0.874949	0.979574	-0.707529	0.262509	1
ENSG00000142920	AZIN2	protein_coding		0.703072	0.000350804	0.00640291	-0.233094	0.0829117	0.39215	-0.0439908	0.84862	1
ENSG00000178404	CEP295NL	protein_coding		0.70253	0.0685969	0.249124	0.129207	0.632148	0.922096	0.696802	0.138742	1
ENSG00000184254	ALDH1A3	protein_coding		0.702411	0.248496	0.516514	0.152468	0.72205	0.9429	-0.195064	0.792703	1
ENSG00000132793	LPIN3	protein_coding		0.702279	0.0541769	0.216762	-0.100275	0.693895	0.936771	0.0036434	0.993409	1
ENSG00000111729	CLEC4A	protein_coding		0.70131	0.158461	0.404032	-0.765513	0.030999	0.213175	0.864472	0.155827	1
ENSG00000253406	AC012613.2	lncRNA		0.701211	0.0620438	0.235342	0.313	0.235477	0.657572	0.576174	0.20764	1
ENSG00000228107	AP000692.1	lncRNA		0.701187	0.0641085	0.239832	0.184164	0.487249	0.855971	0.731066	0.113845	1
ENSG00000279598	AC009948.4	TEC		0.700906	0.188537	0.445735	0.1586	0.672277	0.930752	0.576679	0.375507	1
ENSG00000112599	GUCA1B	protein_coding		0.70081	0.0198962	0.115708	-0.270939	0.197186	0.610814	-0.137849	0.703356	1
ENSG00000225968	ELFN1	protein_coding		0.700805	0.0533702	0.214839	0.243306	0.338173	0.759432	0.247628	0.572785	1
ENSG00000078081	LAMP3	protein_coding		0.700701	0.311753	0.581033	-0.0771005	0.874498	0.979311	-0.052836	0.950167	1
ENSG00000282048	AL591742.2	lncRNA		0.69971	0.0427986	0.188016	0.237398	0.32585	0.751227	0.376116	0.36855	1
ENSG00000234233	KCNH1-IT1	lncRNA		0.699462	0.0741909	0.262237	-0.198069	0.470544	0.849396	0.183712	0.698826	1
ENSG00000271806	AL590822.2	lncRNA		0.699079	0.1593	0.405206	-0.196336	0.573974	0.898763	1.55318	0.0118996	1
ENSG00000101342	TLDC2	protein_coding		0.698998	0.139771	0.377248	0.301469	0.365532	0.781798	0.051035	0.929331	1
ENSG00000240065	PSMB9	protein_coding		0.698539	2.87229e-06	0.000123705	0.0108357	0.911731	0.985277	-0.146789	0.387123	1
ENSG00000228363	AC015971.1	lncRNA		0.697701	0.130877	0.363724	-0.657531	0.0453436	0.271954	0.549691	0.328951	1
ENSG00000233225	AC004987.2	processed_pseudogene		0.697275	0.0604171	0.231719	-0.665833	0.0120228	0.113791	0.559124	0.215765	1
ENSG00000257647	AC124312.2	lncRNA		0.696397	0.026301	0.138197	0.0248565	0.909186	0.9851	0.843437	0.0279586	1
ENSG00000259224	SLC35G6	protein_coding		0.696161	0.12875	0.360427	-0.0245991	0.939012	0.988921	1.15226	0.0413685	1
ENSG00000122432	SPATA1	protein_coding		0.695793	0.0340672	0.163302	-0.321019	0.163024	0.558253	-0.0236963	0.952277	1
ENSG00000118515	SGK1	protein_coding		0.695654	5.16051e-05	0.00142472	0.0239961	0.834397	0.973058	-0.0455794	0.818663	1
ENSG00000187720	THSD4	protein_coding		0.694684	0.215145	0.47744	-0.0389525	0.92129	0.986194	0.149851	0.826312	1
ENSG00000282386	AL358472.4	lncRNA		0.694269	0.0168643	0.104299	-0.0296072	0.883154	0.980593	0.484241	0.167923	1
ENSG00000109472	CPE	protein_coding		0.694142	0.143954	0.383084	0.0800072	0.810417	0.966837	0.189734	0.742616	1
ENSG00000156466	GDF6	protein_coding		0.694032	0.271014	0.540426	0.655968	0.142497	0.521333	0.602754	0.434126	1
ENSG00000262147	AC124283.2	lncRNA		0.693911	0.107001	0.324685	-0.229132	0.448488	0.835662	-0.491676	0.348235	1
ENSG00000258789	AL162171.1	lncRNA		0.693884	0.088831	0.290677	-0.491196	0.0884831	0.407971	-0.518136	0.296525	1
ENSG00000119431	HDHD3	protein_coding		0.693589	3.18449e-09	3.28787e-07	-0.221059	0.00333236	0.0443485	-0.112259	0.376562	1
ENSG00000262172	AC116025.2	lncRNA		0.692232	0.10582	0.322509	-0.537558	0.0762471	0.372293	-0.658876	0.207199	1
ENSG00000267546	AC015802.4	lncRNA		0.69217	0.141612	0.379787	-0.465223	0.162088	0.556718	1.07964	0.0623981	1
ENSG00000243960	AL390195.2	lncRNA		0.692025	0.0618128	0.234741	-0.301988	0.245597	0.66922	0.509475	0.25796	1
ENSG00000269925	Z98884.2	lncRNA		0.691543	0.0475426	0.200669	-0.292021	0.232663	0.655428	0.75196	0.0777107	1
ENSG00000262966	AC005695.1	lncRNA		0.691377	0.10369	0.318421	-0.0882089	0.767081	0.9572	1.63629	0.00213134	0.566499
ENSG00000227666	CYCSP24	processed_pseudogene		0.691334	0.162195	0.409078	-0.117418	0.735476	0.947711	-0.0806692	0.893359	1
ENSG00000142233	NTN5	protein_coding		0.690646	0.152852	0.395167	-0.126761	0.708785	0.938002	0.484297	0.410893	1
ENSG00000250365	AL139353.2	lncRNA		0.69036	0.114005	0.337669	-0.185858	0.544418	0.885089	0.467733	0.379137	1
ENSG00000263069	RNF213-AS1	lncRNA		0.690194	0.122718	0.352745	0.0342395	0.913068	0.985785	-0.461678	0.396541	1
ENSG00000153714	LURAP1L	protein_coding		0.689926	0.135021	0.370012	0.639412	0.0513683	0.291978	0.417505	0.457631	1
ENSG00000172458	IL17D	protein_coding		0.689828	4.90693e-05	0.00136639	0.0295913	0.794235	0.96313	0.486271	0.0152919	1
ENSG00000236453	AC003092.1	lncRNA		0.68926	0.201277	0.460867	-0.470014	0.217626	0.638559	-0.921612	0.163415	1
ENSG00000247498	GPRC5D-AS1	lncRNA		0.689082	0.148211	0.389268	0.0461807	0.890229	0.981529	0.727796	0.211608	1
ENSG00000117122	MFAP2	protein_coding		0.688968	0.0624457	0.236114	0.0289316	0.910849	0.9851	0.0624061	0.889106	1
ENSG00000244119	PDCL3P4	processed_pseudogene		0.688694	0.110361	0.330865	-0.524978	0.0856608	0.400098	-0.0154199	0.97651	1
ENSG00000214401	KANSL1-AS1	lncRNA		0.688306	0.00104659	0.0146439	0.123426	0.389488	0.798722	-0.678965	0.00751128	0.964986
ENSG00000173421	CCDC36	protein_coding		0.687627	0.0214827	0.12159	-0.00048418	0.998139	0.999991	0.45231	0.210964	1
ENSG00000118276	B4GALT6	protein_coding		0.687325	0.100723	0.313295	-0.175102	0.551093	0.889454	-0.180641	0.722335	1
ENSG00000273472	AC096733.3	lncRNA		0.687175	0.0947929	0.302229	-0.249093	0.388424	0.797835	0.463531	0.354309	1
ENSG00000165731	RET	protein_coding		0.687063	0.0844759	0.281492	0.140464	0.614604	0.916635	1.16404	0.0180228	1
ENSG00000267583	AC007998.3	lncRNA		0.686491	0.149775	0.390852	-0.116674	0.72745	0.944277	1.13369	0.0534749	1
ENSG00000229422	AL512625.2	lncRNA		0.68616	0.119329	0.346494	0.347291	0.262964	0.688024	-0.479572	0.371401	1
ENSG00000139269	INHBE	protein_coding		0.686074	1.44267e-05	0.000494245	0.295287	0.00601466	0.0695283	0.392634	0.0330953	1
ENSG00000280123				0.686057	0.000511205	0.00855578	-0.169372	0.2083	0.626022	0.630517	0.0079593	0.99982
ENSG00000257219	LNCOG	lncRNA		0.685962	0.307205	0.576784	0.220326	0.641833	0.923714	0.119096	0.884507	1
ENSG00000184261	KCNK12	protein_coding		0.685952	0.178002	0.431291	-0.111363	0.755742	0.954462	0.642804	0.301495	1
ENSG00000255893	AP000786.1	lncRNA		0.685416	0.20044	0.460149	-0.035549	0.924764	0.986808	0.284377	0.662925	1
ENSG00000150667	FSIP1	protein_coding		0.685399	0.0169799	0.10462	-0.482372	0.0174852	0.146538	0.381533	0.270507	1
ENSG00000117228	GBP1	protein_coding		0.685054	7.70593e-07	4.02399e-05	0.0306868	0.73304	0.946745	0.204512	0.191798	1
ENSG00000212541	RNU6-510P	snRNA		0.684991	0.133436	0.367584	0.101841	0.750583	0.952643	-0.225037	0.685154	1
ENSG00000239670	AL355864.2	unprocessed_pseudogene		0.684768	0.13497	0.36993	0.147164	0.647325	0.925075	-0.312238	0.575346	1
ENSG00000168014	C2CD3	protein_coding		0.684361	1.73077e-19	1.22295e-16	-0.133212	0.00115529	0.0192217	0.0545476	0.426511	1
ENSG00000163817	SLC6A20	protein_coding		0.684249	0.0754191	0.264622	-0.834259	0.00266611	0.0371432	-0.163023	0.726722	1
ENSG00000180953	ST20	protein_coding		0.683732	0.0266052	0.139317	-0.0328777	0.878128	0.97998	0.0980835	0.791722	1
ENSG00000260395	AC092119.1	processed_pseudogene		0.683199	0.181214	0.435739	-0.221611	0.537692	0.881519	1.23636	0.04981	1
ENSG00000082497	SERTAD4	protein_coding		0.683082	0.343464	0.610972	-0.161624	0.750588	0.952643	-0.164661	0.851653	1
ENSG00000280143	AP000892.4	TEC		0.682654	0.031603	0.155315	0.422785	0.0588372	0.318585	1.36243	0.000632222	0.264726
ENSG00000215218	UBE2QL1	protein_coding		0.68234	0.287769	0.557228	0.354457	0.434016	0.828637	-0.41429	0.597132	1
ENSG00000168925	CTRB1	protein_coding		0.681958	0.117972	0.344133	-0.376733	0.220451	0.641942	0.536547	0.312868	1
ENSG00000255237	AC138230.1	lncRNA		0.68189	0.0243973	0.131126	0.0211862	0.919839	0.986194	-0.0604025	0.868439	1
ENSG00000275713	H2BC9	protein_coding		0.681812	0.142242	0.380562	-1.27527	0.000194381	0.00458304	-0.0998156	0.859747	1
ENSG00000223658	C1GALT1C1L	protein_coding		0.681546	0.0895823	0.292287	-0.565201	0.0472868	0.279384	0.0155883	0.974458	1
ENSG00000117586	TNFSF4	protein_coding		0.68154	0.00943904	0.0710237	0.091406	0.614632	0.916635	0.0554784	0.859853	1
ENSG00000279089	AC005839.1	TEC		0.681354	0.0704186	0.253336	-0.0249225	0.924597	0.986808	0.898053	0.0519387	1
ENSG00000140600	SH3GL3	protein_coding		0.681104	0.0922679	0.297318	0.0298569	0.916069	0.986153	0.452022	0.358334	1
ENSG00000049540	ELN	protein_coding		0.681086	0.114901	0.338812	0.419343	0.168962	0.568419	0.437183	0.40576	1
ENSG00000278341	AC138028.6	lncRNA		0.680838	0.115183	0.339308	0.218869	0.470893	0.849396	0.277284	0.597621	1
ENSG00000171811	CFAP46	protein_coding		0.680304	0.19123	0.448771	0.0595481	0.870738	0.979028	0.182056	0.773983	1
ENSG00000177675	CD163L1	protein_coding		0.680156	0.215458	0.477732	0.595614	0.126068	0.48875	-0.383026	0.567375	1
ENSG00000226202				0.680068	0.183042	0.438011	0.0226961	0.949589	0.990705	1.15814	0.0656112	1
ENSG00000054690	PLEKHH1	protein_coding		0.679561	0.0250974	0.133807	0.33234	0.118054	0.474825	0.94032	0.0117685	1
ENSG00000116741	RGS2	protein_coding		0.679552	1.77512e-08	1.49209e-06	0.15482	0.0451656	0.271102	0.219861	0.099009	1
ENSG00000255642	PABPC1P4	processed_pseudogene		0.679417	0.0888598	0.290684	0.000816839	0.997669	0.999991	0.0518728	0.914693	1
ENSG00000224897	POT1-AS1	lncRNA		0.678617	0.132217	0.365663	-0.253347	0.424137	0.821568	0.147144	0.788289	1
ENSG00000270781	AC091133.7	processed_pseudogene		0.678558	0.130945	0.363777	-0.306878	0.331813	0.755172	0.747395	0.173721	1
ENSG00000165555	NOXRED1	protein_coding		0.678509	0.0312115	0.154054	-0.149926	0.494627	0.859844	0.331573	0.383659	1
ENSG00000106366	SERPINE1	protein_coding		0.67781	0.262752	0.531686	0.395089	0.355256	0.77223	0.321438	0.663401	1
ENSG00000110446	SLC15A3	protein_coding		0.677531	0.00371761	0.03692	0.0928006	0.563335	0.893928	-0.145422	0.601013	1
ENSG00000230626	AC011005.1	protein_coding		0.67731	0.0908061	0.29465	-0.0294168	0.916459	0.986153	0.78174	0.11061	1
ENSG00000267896				0.676279	0.0675855	0.246927	-0.533842	0.0418707	0.257336	0.224407	0.616729	1
ENSG00000267939	AC008946.1	lncRNA		0.675371	0.0681897	0.248043	0.278096	0.28461	0.712423	0.185314	0.679574	1
ENSG00000123610	TNFAIP6	protein_coding		0.675077	1.27272e-06	6.22889e-05	0.0124257	0.891093	0.981529	-0.104431	0.507057	1
ENSG00000173821	RNF213	protein_coding		0.675031	5.22109e-05	0.00143504	-0.0202451	0.855862	0.976589	-0.000973747	0.995975	1
ENSG00000187984	ANKRD19P	transcribed_unprocessed_pseudogene		0.674965	0.146949	0.387517	-0.405862	0.216521	0.637634	0.311237	0.58269	1
ENSG00000099866	MADCAM1	protein_coding		0.674824	0.025084	0.133792	-0.301108	0.153243	0.541655	0.0460824	0.898884	1
ENSG00000258900	HNRNPCP1	processed_pseudogene		0.674334	0.113046	0.336239	-0.487813	0.105121	0.447667	0.0462407	0.928693	1
ENSG00000115828	QPCT	protein_coding		0.673325	0.484455	0.726659	0.0123618	0.985493	0.998353	-0.448097	0.703683	1
ENSG00000259705	AC084757.3	lncRNA		0.672775	0.122458	0.352245	0.459405	0.135602	0.507969	0.619139	0.244148	1
ENSG00000225880	LINC00115	lncRNA		0.672566	0.0527924	0.213961	-0.339189	0.164556	0.560949	0.349798	0.405918	1
ENSG00000170011	MYRIP	protein_coding		0.672429	0.123067	0.352981	-0.181136	0.554153	0.890901	0.231415	0.662424	1
ENSG00000233521	LINC01638	lncRNA		0.672127	0.155411	0.399798	-0.276858	0.405765	0.80848	-0.113444	0.843735	1
ENSG00000002933	TMEM176A	protein_coding		0.671746	0.378387	0.642223	-0.0542451	0.919661	0.986194	0.184494	0.843018	1
ENSG00000268182	SMIM17	protein_coding		0.671567	0.171533	0.422064	0.0796765	0.817434	0.969008	0.866735	0.149917	1
ENSG00000203722	RAET1G	protein_coding		0.671507	0.0728188	0.258928	-0.443545	0.0933272	0.420196	0.0802261	0.859567	1
ENSG00000234076	TPRG1-AS1	lncRNA		0.671089	0.18084	0.435274	0.585401	0.0998419	0.436068	0.4118	0.500602	1
ENSG00000072134	EPN2	protein_coding		0.670806	0.0385588	0.176239	-0.209179	0.355904	0.772837	0.041094	0.916365	1
ENSG00000197859	ADAMTSL2	protein_coding		0.670066	0.00541438	0.0481796	0.25026	0.134327	0.505453	0.106224	0.711697	1
ENSG00000165194	PCDH19	protein_coding		0.669993	0.140304	0.377954	0.170889	0.592384	0.906569	0.34061	0.537961	1
ENSG00000226281	AL031123.1	lncRNA		0.669718	0.292164	0.56141	0.109079	0.80761	0.966428	1.00958	0.19565	1
ENSG00000139725	RHOF	protein_coding		0.669709	0.00358965	0.0360896	-0.227687	0.152228	0.540468	0.341407	0.214378	1
ENSG00000169885	CALML6	protein_coding		0.66941	0.0690839	0.250198	0.398005	0.125139	0.48709	0.0960931	0.829404	1
ENSG00000226306	NPY6R	transcribed_processed_pseudogene		0.669157	0.1722	0.422635	-0.927751	0.00852963	0.0890002	-0.0111357	0.985106	1
ENSG00000230979	AC079250.1	processed_pseudogene		0.668883	0.0297967	0.149497	-0.36755	0.0892792	0.41022	0.817678	0.0300947	1
ENSG00000147231	RADX	protein_coding		0.668278	0.0293177	0.1485	-0.193499	0.365726	0.781999	-0.104425	0.777532	1
ENSG00000158008	EXTL1	protein_coding		0.668212	0.203778	0.46384	-0.516014	0.165612	0.562906	-0.0657677	0.918207	1
ENSG00000257596	SCAT2	lncRNA		0.667729	0.166163	0.414775	-0.245641	0.469176	0.848449	0.922582	0.118928	1
ENSG00000204380	PKP4-AS1	lncRNA		0.667501	0.125106	0.355641	-0.298502	0.329742	0.753526	0.238203	0.652575	1
ENSG00000273403	AC107294.3	lncRNA		0.667482	0.172224	0.422635	-0.281011	0.41444	0.814609	1.20263	0.0461907	1
ENSG00000275540	AC011477.6	unprocessed_pseudogene		0.667366	0.165686	0.414262	-0.380316	0.262824	0.688024	-0.51106	0.384186	1
ENSG00000224505	AC138150.1	lncRNA		0.667342	0.105149	0.321375	-0.46574	0.109674	0.45672	0.178957	0.720457	1
ENSG00000109758	HGFAC	protein_coding		0.667035	0.0193455	0.113688	0.322818	0.105963	0.449182	0.0138105	0.967862	1
ENSG00000198846	TOX	protein_coding		0.667028	0.24271	0.510184	0.177488	0.658936	0.927433	0.515635	0.459638	1
ENSG00000136010	ALDH1L2	protein_coding		0.666175	0.15175	0.393624	0.328184	0.316228	0.742254	0.343635	0.543713	1
ENSG00000238273	AC108058.1	lncRNA		0.665843	0.0870659	0.28701	0.0239835	0.929844	0.987896	-0.072281	0.878254	1
ENSG00000103942	HOMER2	protein_coding		0.665628	1.71113e-08	1.44367e-06	-0.00512015	0.945256	0.990092	0.265799	0.0424474	1
ENSG00000267577	AC010327.4	lncRNA		0.665469	0.328383	0.596584	0.366389	0.446066	0.83445	0.794897	0.340396	1
ENSG00000272779	AC245060.4	transcribed_unprocessed_pseudogene		0.665461	0.0118551	0.0823424	-0.193283	0.292589	0.719795	0.0975566	0.758263	1
ENSG00000171877	FRMD5	protein_coding		0.665397	0.160961	0.407603	0.0221466	0.947036	0.990092	0.412112	0.476178	1
ENSG00000122378	PRXL2A	protein_coding		0.665258	0.000375768	0.00674324	0.0588764	0.642087	0.923786	0.168989	0.441765	1
ENSG00000163840	DTX3L	protein_coding		0.664836	0.000966501	0.0137877	0.0273702	0.841873	0.974236	0.108422	0.648387	1
ENSG00000276509	AC239799.1	lncRNA		0.664397	0.225623	0.490106	0.075061	0.845746	0.97465	1.18473	0.0793547	1
ENSG00000168298	H1-4	protein_coding		0.664358	0.158678	0.404266	0.186713	0.573133	0.898497	0.293783	0.608688	1
ENSG00000269102	AC010320.4	lncRNA		0.664194	0.145306	0.384931	-0.603327	0.0625832	0.331462	0.41932	0.45043	1
ENSG00000254932	AP001007.1	lncRNA		0.663757	0.155593	0.399813	-0.315677	0.337702	0.759432	0.291667	0.608254	1
ENSG00000102098	SCML2	protein_coding		0.663682	0.000465266	0.0079675	-0.653768	2.51405e-06	0.000123576	0.114066	0.60863	1
ENSG00000144868	TMEM108	protein_coding		0.66353	4.77382e-06	0.000194138	-0.0282434	0.76705	0.9572	0.0342822	0.835517	1
ENSG00000127578	WFIKKN1	protein_coding		0.663274	0.0796922	0.272672	0.123716	0.640621	0.923388	0.875182	0.0594425	1
ENSG00000188883	KLRG2	protein_coding		0.662949	0.135278	0.370267	-0.846639	0.00797677	0.0851169	0.372542	0.490538	1
ENSG00000262903	AC027796.4	lncRNA		0.662904	0.00104216	0.0146123	-0.0704437	0.609347	0.915769	0.396617	0.0995253	1
ENSG00000172785	CBWD1	protein_coding		0.662667	0.0297004	0.149311	0.0756934	0.721241	0.942705	0.0247931	0.946181	1
ENSG00000137869	CYP19A1	protein_coding		0.662654	0.0548191	0.218343	0.79137	0.00151322	0.0237026	0.200659	0.630899	1
ENSG00000134243	SORT1	protein_coding		0.662653	1.6306e-05	0.000545742	-0.0860035	0.399693	0.805464	-0.013812	0.937609	1
ENSG00000136603	SKIL	protein_coding		0.662574	0.00504185	0.0456967	0.130218	0.4242	0.82162	0.206278	0.464686	1
ENSG00000213638	ADAT3	protein_coding		0.662178	0.000544984	0.00898151	-0.436008	0.00121029	0.0200335	-0.0458831	0.838451	1
ENSG00000237886	NALT1	lncRNA		0.662117	0.0519564	0.211749	0.249102	0.296643	0.722382	0.211765	0.607466	1
ENSG00000149054	ZNF215	protein_coding		0.662058	0.0589721	0.228564	-0.259073	0.291923	0.719233	-0.054665	0.897459	1
ENSG00000262155	LINC02175	lncRNA		0.662025	0.0309021	0.153163	0.0620483	0.771342	0.95812	-0.00638229	0.986226	1
ENSG00000109107	ALDOC	protein_coding		0.661845	0.00156925	0.0198558	-0.647577	2.12235e-05	0.00074982	0.0835096	0.736077	1
ENSG00000127954	STEAP4	protein_coding		0.661843	0.312538	0.581869	-0.354059	0.444161	0.833888	0.198703	0.803841	1
ENSG00000184524	CEND1	protein_coding		0.661591	0.182622	0.437236	0.025072	0.942712	0.989781	0.208269	0.730463	1
ENSG00000184451	CCR10	protein_coding		0.661267	0.392697	0.653705	-0.714146	0.193212	0.60559	0.332071	0.725445	1
ENSG00000179766	ATP8B5P	transcribed_unprocessed_pseudogene		0.661017	0.118769	0.345577	-0.585166	0.0519038	0.293914	0.133699	0.795077	1
ENSG00000135549	PKIB	protein_coding		0.660512	0.217159	0.47951	-0.258176	0.493555	0.859294	-0.33492	0.607843	1
ENSG00000150722	PPP1R1C	protein_coding		0.659847	0.24481	0.512698	0.392588	0.327126	0.751677	0.419755	0.544422	1
ENSG00000183971	NPW	protein_coding		0.65967	0.075362	0.264622	-0.217976	0.402008	0.806731	0.035881	0.936368	1
ENSG00000229659	RPL26P6	processed_pseudogene		0.659517	0.0321778	0.157245	-0.195768	0.3623	0.778407	-0.0998956	0.787866	1
ENSG00000183323	CCDC125	protein_coding		0.659462	1.00394e-05	0.000364366	-0.0487851	0.621126	0.918548	-0.0338492	0.842941	1
ENSG00000276545	PCDHGB9P	unprocessed_pseudogene		0.659017	0.133504	0.36768	0.0936739	0.761236	0.95539	0.617984	0.24913	1
ENSG00000073905	VDAC1P1	processed_pseudogene		0.658903	0.0845465	0.281627	0.134882	0.61423	0.916635	1.10573	0.01913	1
ENSG00000228205	AC131235.2	processed_pseudogene		0.658877	0.0837945	0.280029	-0.055678	0.834651	0.973058	0.712474	0.126005	1
ENSG00000254343	AC091563.1	lncRNA		0.658549	0.011036	0.0789163	0.656642	0.000446253	0.00899311	0.369973	0.235482	1
ENSG00000125740	FOSB	protein_coding		0.658122	0.0858304	0.28427	0.142857	0.594593	0.907911	-0.122988	0.791226	1
ENSG00000224812	TMEM72-AS1	lncRNA		0.657885	0.0250887	0.133792	0.797845	0.000195565	0.00460617	0.454406	0.201206	1
ENSG00000119547	ONECUT2	protein_coding		0.65732	0.0609496	0.232714	1.0092	9.42072e-05	0.0025851	1.16005	0.00765995	0.973029
ENSG00000170092	SPDYE5	protein_coding		0.65695	0.0296935	0.149311	-0.101439	0.629687	0.921688	1.08677	0.00373948	0.710533
ENSG00000117525	F3	protein_coding		0.656717	0.19524	0.453381	0.352559	0.324254	0.750287	0.0472317	0.939023	1
ENSG00000177757	FAM87B	lncRNA		0.656703	0.132573	0.366367	-0.226931	0.459689	0.843795	0.841797	0.115716	1
ENSG00000121716	PILRB	protein_coding		0.656678	0.133585	0.36786	-0.200879	0.51373	0.870723	-0.213283	0.688656	1
ENSG00000242337	INHCAP	transcribed_unprocessed_pseudogene		0.656668	0.0982393	0.308769	0.0282853	0.91902	0.986194	0.429915	0.373585	1
ENSG00000182791	CCDC87	protein_coding		0.656375	0.0907475	0.294516	-0.746852	0.00733282	0.0801365	-0.530487	0.261709	1
ENSG00000120555	SEPTIN7P9	transcribed_unprocessed_pseudogene		0.656373	0.132773	0.366737	0.551214	0.0751169	0.369795	-0.429741	0.41906	1
ENSG00000207003	RNU6-611P	snRNA		0.656371	0.146937	0.387517	-0.501816	0.117269	0.472776	0.513475	0.352164	1
ENSG00000267510	AC011451.1	lncRNA		0.656309	0.0410632	0.183007	-0.128543	0.566386	0.895758	0.176857	0.648636	1
ENSG00000183298	RPSAP19	processed_pseudogene		0.655922	0.131554	0.364576	-0.556012	0.0715851	0.359827	0.470329	0.374859	1
ENSG00000281205				0.655828	0.000545449	0.00898263	0.0871115	0.499104	0.862065	0.453099	0.0449628	1
ENSG00000269825	AC022150.4	lncRNA		0.655779	0.0132343	0.0888399	-0.416912	0.0253391	0.186931	-0.0610873	0.847404	1
ENSG00000187498	COL4A1	protein_coding		0.655731	0.118355	0.344743	0.334667	0.257757	0.682894	0.217781	0.66953	1
ENSG00000196421	C20orf204	protein_coding		0.655689	0.040699	0.18205	0.274338	0.221609	0.643469	-0.436784	0.260837	1
ENSG00000160678	S100A1	protein_coding		0.65547	0.0277909	0.143335	-0.0551271	0.790218	0.962902	-0.453253	0.209004	1
ENSG00000271396	AC091167.4	processed_pseudogene		0.654916	0.176323	0.428922	0.191007	0.575059	0.899527	0.0499453	0.932481	1
ENSG00000234036	TXNP6	processed_pseudogene		0.654899	0.201743	0.461421	-0.420399	0.246023	0.669817	0.50421	0.420697	1
ENSG00000232300	FAM215B	lncRNA		0.654803	0.128009	0.359355	0.0662968	0.826159	0.970766	0.150319	0.773747	1
ENSG00000165475	CRYL1	protein_coding		0.654428	1.25273e-12	2.6253e-10	0.0150999	0.78106	0.96091	-0.110681	0.241596	1
ENSG00000229598	PRDX3P1	processed_pseudogene		0.654297	0.175062	0.427143	-0.435975	0.200967	0.615987	0.199324	0.734372	1
ENSG00000279520	AC093525.8	TEC		0.653819	0.0014118	0.0182935	-0.173018	0.218266	0.639234	0.133843	0.580843	1
ENSG00000063015	SEZ6	protein_coding		0.653578	0.121353	0.350219	0.222947	0.452029	0.83809	0.0872383	0.864845	1
ENSG00000182013	PNMA8A	protein_coding		0.653568	0.000150588	0.00332189	0.200239	0.0874291	0.405177	0.231911	0.250495	1
ENSG00000203819				0.653436	0.151094	0.39258	-0.00271709	0.993216	0.999991	0.515094	0.353476	1
ENSG00000272525	AC099522.2	lncRNA		0.652947	0.0984242	0.308974	-0.621162	0.0273198	0.196295	0.391676	0.414984	1
ENSG00000275226	LINC00547	lncRNA		0.652427	0.326112	0.594296	0.887159	0.0612166	0.326378	1.0229	0.209684	1
ENSG00000103056	SMPD3	protein_coding		0.65188	0.00249688	0.027743	0.157876	0.286985	0.715121	0.000793462	0.997525	1
ENSG00000197889	MEIG1	protein_coding		0.651432	0.162417	0.409411	0.33932	0.301972	0.726443	-0.0189848	0.973304	1
ENSG00000251593	MSNP1	processed_pseudogene		0.651306	0.196955	0.455399	-0.233051	0.512019	0.869425	-0.177578	0.772734	1
ENSG00000179921	GPBAR1	protein_coding		0.651101	0.194209	0.452241	-0.891992	0.0132539	0.121526	-0.700868	0.253242	1
ENSG00000168071	CCDC88B	protein_coding		0.650973	0.0229647	0.126588	-0.0686736	0.729931	0.945372	0.545882	0.116048	1
ENSG00000152495	CAMK4	protein_coding		0.650851	0.324682	0.592908	-0.12386	0.790331	0.962988	0.395848	0.623914	1
ENSG00000170485	NPAS2	protein_coding		0.650707	0.0261731	0.137687	0.337699	0.100036	0.436296	0.328109	0.353172	1
ENSG00000273891	AL731566.2	lncRNA		0.650628	0.0297025	0.149311	-0.139816	0.502537	0.864716	0.495002	0.172594	1
ENSG00000245954	LINC02273	lncRNA		0.650347	0.236726	0.502681	-0.387652	0.317897	0.74325	0.395326	0.555606	1
ENSG00000260273	AL359711.2	lncRNA		0.650051	0.0767966	0.267269	0.377307	0.14495	0.526078	0.773227	0.0854919	1
ENSG00000011638	TMEM159	protein_coding		0.649892	0.0529104	0.214286	0.0584944	0.802953	0.964952	0.0414659	0.918643	1
ENSG00000253807	LINC01170	lncRNA		0.64963	0.239559	0.506355	0.416313	0.286071	0.714322	0.556918	0.40925	1
ENSG00000171450	CDK5R2	protein_coding		0.649292	0.0041424	0.0396484	-0.0730236	0.639209	0.923388	0.266224	0.324998	1
ENSG00000100342	APOL1	protein_coding		0.648394	0.00883091	0.0677388	0.000535165	0.997503	0.999991	-0.0804254	0.786025	1
ENSG00000112559	MDFI	protein_coding		0.647924	0.0422161	0.186376	-0.0290755	0.895971	0.982379	0.275089	0.475831	1
ENSG00000143110	C1orf162	protein_coding		0.647603	0.0248979	0.133152	-0.0632453	0.752692	0.953413	0.69516	0.0484255	1
ENSG00000197948	FCHSD1	protein_coding		0.647505	0.0097884	0.0725658	0.152691	0.379288	0.791236	0.139112	0.643109	1
ENSG00000145685	LHFPL2	protein_coding		0.647281	0.0519463	0.211746	0.316423	0.176147	0.579831	0.252075	0.531808	1
ENSG00000262801	U91319.1	lncRNA		0.646845	0.235735	0.501478	0.111814	0.770915	0.957914	-0.193415	0.771206	1
ENSG00000170161	AL512625.1	lncRNA		0.646097	0.00103577	0.0145554	-0.214616	0.112755	0.463042	0.203068	0.383421	1
ENSG00000205885	C1RL-AS1	lncRNA		0.646028	0.000266128	0.0051696	-0.0193921	0.871235	0.979311	0.0975919	0.637892	1
ENSG00000280426	AC084876.2	TEC		0.645465	0.168145	0.417106	-0.531517	0.109308	0.456262	0.0351934	0.950757	1
ENSG00000172986	GXYLT2	protein_coding		0.645213	5.27511e-07	2.85348e-05	0.164963	0.0504893	0.288415	0.0788059	0.585056	1
ENSG00000270021	AC026691.1	lncRNA		0.645006	0.0480394	0.202087	-0.1524	0.503797	0.86567	-0.306049	0.438514	1
ENSG00000139304	PTPRQ	protein_coding		0.644836	0.00542108	0.0482014	0.0906942	0.57039	0.897249	0.215737	0.43622	1
ENSG00000118242	MREG	protein_coding		0.644123	0.0264302	0.138625	0.00414941	0.983589	0.997933	-0.150212	0.667457	1
ENSG00000268189	AC005785.1	lncRNA		0.643941	0.123386	0.353296	-0.18866	0.52043	0.873628	-0.227084	0.654911	1
ENSG00000273343	AC007663.4	lncRNA		0.643835	0.0750037	0.263771	-0.340397	0.181035	0.58844	-0.0776953	0.859248	1
ENSG00000248923	MTND5P11	processed_pseudogene		0.643638	0.121334	0.350219	-0.115301	0.692465	0.936771	0.646803	0.202475	1
ENSG00000279713	AC080038.4	TEC		0.643156	0.0184263	0.11028	0.243939	0.200044	0.614983	0.415192	0.207865	1
ENSG00000141448	GATA6	protein_coding		0.642718	0.541351	0.764715	0.485398	0.51426	0.870746	0.041104	0.974525	1
ENSG00000259584	AC021755.2	lncRNA		0.642637	0.138918	0.375632	0.126591	0.678054	0.932311	0.299091	0.571414	1
ENSG00000254002	AC012574.2	lncRNA		0.642484	0.196177	0.454558	0.336167	0.337617	0.759432	1.3025	0.0341084	1
ENSG00000106538	RARRES2	protein_coding		0.642011	0.0470842	0.199554	0.0783189	0.728533	0.944653	0.227517	0.560777	1
ENSG00000204172	AGAP9	protein_coding		0.641913	0.00745741	0.0603506	-0.0990393	0.55004	0.889046	0.249726	0.384883	1
ENSG00000175197	DDIT3	protein_coding		0.641856	0.043133	0.188788	0.0231306	0.916751	0.986194	0.0476475	0.901068	1
ENSG00000213471	TTLL13P	protein_coding		0.641848	0.179477	0.433655	0.0807445	0.810135	0.966699	0.559028	0.338305	1
ENSG00000168386	FILIP1L	protein_coding		0.640921	0.0264221	0.138617	0.168302	0.402869	0.807201	0.0783402	0.821742	1
ENSG00000112309	B3GAT2	protein_coding		0.640418	0.0586781	0.227772	0.278327	0.24166	0.66458	0.57306	0.164786	1
ENSG00000260095	AC106820.3	lncRNA		0.640237	0.24609	0.514183	0.143157	0.712646	0.938804	1.06236	0.117466	1
ENSG00000140022	STON2	protein_coding		0.63998	0.030771	0.152881	0.0432394	0.833903	0.973051	0.0232398	0.94811	1
ENSG00000172650	AGAP5	protein_coding		0.639807	0.11629	0.340866	-0.130057	0.649103	0.925285	0.523576	0.291754	1
ENSG00000243176	AC092944.1	lncRNA		0.639105	0.0309268	0.153192	0.151966	0.46171	0.845069	-0.0865667	0.808415	1
ENSG00000026559	KCNG1	protein_coding		0.638755	0.209067	0.470046	0.438897	0.222093	0.644143	0.214705	0.728986	1
ENSG00000157554	ERG	protein_coding		0.638639	0.137373	0.373324	-0.37239	0.219428	0.640867	0.389932	0.456364	1
ENSG00000142102	PGGHG	protein_coding		0.638626	0.00408997	0.0393712	-0.0104173	0.945669	0.990092	-0.100513	0.704363	1
ENSG00000224837	GCSHP5	processed_pseudogene		0.638321	0.151424	0.393049	-0.322974	0.30301	0.72709	0.665374	0.221224	1
ENSG00000159363	ATP13A2	protein_coding		0.638271	0.0036954	0.036764	-0.0391961	0.79524	0.963192	0.0703698	0.787938	1
ENSG00000166863	TAC3	protein_coding		0.637907	0.0599368	0.230615	0.481266	0.0450806	0.270836	0.245209	0.550543	1
ENSG00000256262	USP30-AS1	lncRNA		0.637641	0.142796	0.381483	-0.526869	0.0876532	0.4058	-0.498725	0.34725	1
ENSG00000116574	RHOU	protein_coding		0.637497	0.0199125	0.11571	0.423845	0.0282703	0.200571	0.14156	0.667367	1
ENSG00000227477	STK4-AS1	lncRNA		0.637319	0.125753	0.356585	0.159535	0.585181	0.903561	0.131274	0.795236	1
ENSG00000134815	DHX34	protein_coding		0.636915	7.16845e-06	0.000275656	-0.263563	0.00602549	0.0695824	0.162161	0.318323	1
ENSG00000135502	SLC26A10	protein_coding		0.636053	0.171148	0.421689	0.419925	0.20097	0.615987	-0.348095	0.538775	1
ENSG00000180929	GPR62	protein_coding		0.636039	0.116176	0.340665	-0.506259	0.0776478	0.376545	-0.247238	0.615366	1
ENSG00000186765	FSCN2	protein_coding		0.635957	0.0940681	0.300996	0.0457478	0.863467	0.97765	0.345871	0.453707	1
ENSG00000049283	EPN3	protein_coding		0.635869	0.238277	0.504607	-0.10172	0.788695	0.962486	-0.562203	0.393502	1
ENSG00000130751	NPAS1	protein_coding		0.635862	0.177632	0.430697	0.467054	0.161614	0.556051	0.837864	0.147346	1
ENSG00000267372	AC005330.1	lncRNA		0.635746	0.138857	0.375561	-0.733382	0.017053	0.144037	-0.811606	0.123131	1
ENSG00000111875	ASF1A	protein_coding		0.635562	9.16276e-11	1.32807e-08	-0.216633	0.000498112	0.00978525	-0.0346301	0.737608	1
ENSG00000280331	AC061999.1	TEC		0.635452	0.107475	0.325535	-0.188681	0.495952	0.86043	0.475864	0.322335	1
ENSG00000124151	NCOA3	protein_coding		0.635089	0.000116526	0.00270787	-0.324954	0.00430798	0.0536682	0.139165	0.468642	1
ENSG00000102230	PCYT1B	protein_coding		0.634898	0.143935	0.383084	-1.22693	0.000131604	0.00335478	0.400037	0.449755	1
ENSG00000130675	MNX1	protein_coding		0.634809	0.145154	0.384693	-0.97187	0.00210473	0.0307032	-1.01673	0.0580199	1
ENSG00000103089	FA2H	protein_coding		0.634531	0.177374	0.43046	-1.00627	0.00314007	0.0423124	-0.450926	0.431919	1
ENSG00000116017	ARID3A	protein_coding		0.634099	0.0702472	0.253004	0.182511	0.456984	0.841589	0.38848	0.361134	1
ENSG00000177595	PIDD1	protein_coding		0.633902	0.0328628	0.15973	-0.00181068	0.993014	0.999991	0.0440089	0.902221	1
ENSG00000178715	AL450998.1	processed_pseudogene		0.633582	0.204437	0.464903	-0.680952	0.0554658	0.306635	0.0469744	0.938429	1
ENSG00000136872	ALDOB	protein_coding		0.632173	0.161555	0.408257	0.0647569	0.838252	0.973554	1.16124	0.0373059	1
ENSG00000261997	AC007336.1	lncRNA		0.631765	0.172789	0.423378	-0.626049	0.0575543	0.314262	0.887514	0.118609	1
ENSG00000275898	AC125603.4	lncRNA		0.631622	0.20266	0.462521	0.049927	0.88613	0.981149	1.03423	0.0898949	1
ENSG00000235448	LURAP1L-AS1	lncRNA		0.631618	0.19909	0.458367	-0.745594	0.0337743	0.225171	-0.109093	0.855501	1
ENSG00000275025	AC002401.3	lncRNA		0.630937	0.219256	0.482483	-0.128599	0.72199	0.9429	0.0764927	0.902714	1
ENSG00000271751	AP003392.4	lncRNA		0.630231	0.138926	0.375632	-0.468896	0.119758	0.477911	-0.0279106	0.957005	1
ENSG00000118473	SGIP1	protein_coding		0.629926	0.531668	0.757487	-0.0257845	0.971079	0.995296	-0.275925	0.822791	1
ENSG00000130513	GDF15	protein_coding		0.629687	0.208745	0.469861	0.168534	0.632646	0.922096	0.150317	0.805459	1
ENSG00000213250	RBMS2P1	processed_pseudogene		0.629635	0.23239	0.49789	-0.676148	0.0714956	0.359648	0.327699	0.610384	1
ENSG00000152583	SPARCL1	protein_coding		0.629185	0.0250783	0.133792	-0.274734	0.162095	0.556718	0.0519561	0.877876	1
ENSG00000158373	H2BC5	protein_coding		0.629118	0.0771147	0.267998	0.182865	0.463481	0.845469	0.118124	0.784199	1
ENSG00000240032	LNCSRLR	lncRNA		0.627446	0.199048	0.458317	-0.174931	0.610905	0.915932	0.135708	0.819611	1
ENSG00000247735	AC120114.1	lncRNA		0.62734	0.289948	0.558707	-0.500651	0.23283	0.655607	0.256682	0.722785	1
ENSG00000147459	DOCK5	protein_coding		0.627338	0.0139589	0.0918906	-0.0164805	0.925704	0.987036	0.0176341	0.954061	1
ENSG00000231043	AC007238.1	processed_pseudogene		0.627322	0.112917	0.336074	-0.194521	0.483928	0.855313	0.0185581	0.969192	1
ENSG00000229644	NAMPTP1	processed_pseudogene		0.627274	0.205321	0.46623	-0.13851	0.691016	0.936332	-0.214038	0.722847	1
ENSG00000121101	TEX14	protein_coding		0.626952	0.304681	0.574481	0.0899544	0.83445	0.973058	0.463988	0.534162	1
ENSG00000115107	STEAP3	protein_coding		0.626211	0.000683656	0.0106977	0.0127888	0.918691	0.986194	0.0167889	0.938326	1
ENSG00000176046	NUPR1	protein_coding		0.626203	0.0781848	0.269958	0.181316	0.466835	0.847077	0.193218	0.654022	1
ENSG00000204267	TAP2	protein_coding		0.626107	7.03415e-09	6.51841e-07	-0.0245446	0.717758	0.941293	-0.103278	0.380926	1
ENSG00000137752	CASP1	protein_coding		0.62601	0.117563	0.343307	0.140503	0.616695	0.916678	0.0293097	0.951889	1
ENSG00000233426	EIF3FP3	processed_pseudogene		0.625869	0.0114654	0.0805394	-0.109572	0.522819	0.874717	0.149758	0.613908	1
ENSG00000027869	SH2D2A	protein_coding		0.625504	0.433613	0.689191	-0.431369	0.445014	0.834208	-0.0618758	0.949467	1
ENSG00000228634	AL136115.1	lncRNA		0.625454	0.250346	0.518415	-0.144698	0.705716	0.937537	0.00527918	0.99365	1
ENSG00000203644	AC083799.1	lncRNA		0.625134	0.00190166	0.0228593	0.112475	0.415039	0.814977	0.759071	0.00206835	0.566499
ENSG00000259353	AC090515.5	lncRNA		0.6244	0.245523	0.513491	0.0267177	0.943718	0.989905	0.308879	0.637735	1
ENSG00000100336	APOL4	protein_coding		0.624132	0.280183	0.550123	0.344666	0.398282	0.804858	0.396282	0.574468	1
ENSG00000250731	TPM3P6	processed_pseudogene		0.623706	0.165478	0.413918	-0.101483	0.748112	0.952263	0.48132	0.380301	1
ENSG00000265678	AC129510.1	lncRNA		0.623527	0.11836	0.344743	0.32684	0.245225	0.66869	0.512487	0.292413	1
ENSG00000258128	MKRN9P	transcribed_processed_pseudogene		0.62314	0.201778	0.461454	-1.28976	0.000327323	0.00709598	0.488502	0.412355	1
ENSG00000166922	SCG5	protein_coding		0.622992	0.287439	0.557228	0.0402481	0.922278	0.986194	-0.265776	0.710041	1
ENSG00000213199	ASIC3	protein_coding		0.622624	0.00127772	0.0170045	0.0820407	0.534372	0.880455	0.164799	0.471354	1
ENSG00000174429	ABRA	protein_coding		0.621707	0.206194	0.466708	-1.60862	1.34417e-05	0.000507395	-0.0513288	0.931721	1
ENSG00000069667	RORA	protein_coding		0.621494	0.0017454	0.0214136	-0.0250589	0.85351	0.976253	-0.0300189	0.898378	1
ENSG00000273203	AC006946.2	lncRNA		0.621283	0.361729	0.628133	-0.250702	0.602024	0.912071	0.643012	0.440482	1
ENSG00000218226	TATDN2P2	processed_pseudogene		0.621139	0.0194625	0.114161	0.0282423	0.878331	0.97998	0.18715	0.558517	1
ENSG00000168779	SHOX2	protein_coding		0.621069	0.372037	0.636875	-0.0369637	0.939945	0.988921	-0.117302	0.890219	1
ENSG00000271734	Z98200.2	lncRNA		0.621017	0.248031	0.516152	-0.57317	0.132846	0.502416	0.261796	0.68974	1
ENSG00000100196	KDELR3	protein_coding		0.620868	0.182484	0.437045	0.0759086	0.816636	0.968835	-0.0918809	0.871261	1
ENSG00000203711	C6orf99	lncRNA		0.620454	0.0390651	0.17787	-1.09346	1.50028e-06	7.98717e-05	-0.360459	0.322204	1
ENSG00000237234	Z99289.1	lncRNA		0.619753	0.20575	0.466467	-0.309565	0.370103	0.785865	-0.496883	0.406025	1
ENSG00000107147	KCNT1	protein_coding		0.619699	0.0405368	0.181588	1.42155	2.77614e-09	3.18636e-07	0.851647	0.0220208	1
ENSG00000115380	EFEMP1	protein_coding		0.619568	0.00539968	0.0481116	0.122479	0.425367	0.822565	0.0500365	0.850559	1
ENSG00000095752	IL11	protein_coding		0.619554	0.010193	0.0747562	0.251946	0.133627	0.504211	0.396626	0.172218	1
ENSG00000161265	U2AF1L4	protein_coding		0.618755	0.00787982	0.062714	-0.0194958	0.90344	0.984173	0.146144	0.599877	1
ENSG00000163521	GLB1L	protein_coding		0.617653	0.0236134	0.128748	0.0370913	0.844912	0.97465	0.365714	0.267426	1
ENSG00000213080	AL354714.2	processed_pseudogene		0.617652	0.0526394	0.213609	0.091577	0.680798	0.932828	0.793896	0.0422394	1
ENSG00000277196	AC007325.2	protein_coding		0.617366	0.1002	0.312504	-0.416318	0.116643	0.472062	0.15997	0.725672	1
ENSG00000175471	MCTP1	protein_coding		0.617296	0.149938	0.391122	0.068669	0.819586	0.96945	-0.326564	0.531646	1
ENSG00000135540	NHSL1	protein_coding		0.617266	0.0214862	0.12159	-0.114083	0.541036	0.883304	0.154534	0.632456	1
ENSG00000100292	HMOX1	protein_coding		0.616805	0.00268713	0.0293804	0.21409	0.131525	0.499231	-0.0304578	0.900653	1
ENSG00000172318	B3GALT1	protein_coding		0.616632	0.397495	0.657672	0.132283	0.796972	0.963802	0.111367	0.900469	1
ENSG00000181097	AC105219.1	lncRNA		0.616629	0.0950692	0.302677	-0.390551	0.134145	0.505019	0.543505	0.227504	1
ENSG00000170425	ADORA2B	protein_coding		0.616389	0.000123098	0.00283438	0.270851	0.0138931	0.125304	0.0734206	0.694385	1
ENSG00000229932	YWHAZP3	processed_pseudogene		0.616387	0.0897014	0.292509	-0.0645099	0.799798	0.963969	0.596851	0.178111	1
ENSG00000145194	ECE2	protein_coding		0.615743	6.70297e-06	0.000259078	-0.187161	0.0405287	0.251757	0.145237	0.353258	1
ENSG00000008226	DLEC1	protein_coding		0.615584	0.116534	0.341222	-0.134799	0.6243	0.920152	0.174232	0.714651	1
ENSG00000271334	LINC02104	lncRNA		0.615565	0.0227968	0.126022	0.429813	0.0244964	0.1829	0.00529243	0.987018	1
ENSG00000234810	AL603840.1	lncRNA		0.615557	0.0594019	0.229596	-0.804817	0.000697109	0.0127941	0.207738	0.599334	1
ENSG00000182704	TSKU	protein_coding		0.615365	0.0349493	0.166121	0.210468	0.302057	0.726443	0.116965	0.739723	1
ENSG00000229808	AL391825.1	transcribed_processed_pseudogene		0.615299	0.230821	0.495498	-0.718179	0.0498142	0.286603	0.206113	0.741983	1
ENSG00000115602	IL1RL1	protein_coding		0.614152	0.61944	0.815544	-0.191195	0.826802	0.970907	0.0497376	0.97378	1
ENSG00000118420	UBE3D	protein_coding		0.614143	0.000106457	0.00254449	-0.653353	3.46908e-08	2.92684e-06	-0.0946134	0.607824	1
ENSG00000095383	TBC1D2	protein_coding		0.613955	1.78559e-06	8.37633e-05	-0.154229	0.069123	0.352093	0.163228	0.263352	1
ENSG00000279259	AC087741.3	TEC		0.613846	0.029762	0.149478	-0.138021	0.483181	0.854534	0.29176	0.392513	1
ENSG00000273521	AL162274.1	lncRNA		0.613685	0.168628	0.417756	-0.256248	0.414298	0.81444	0.343346	0.527321	1
ENSG00000240571	AC087071.2	lncRNA		0.613489	0.205956	0.466638	-0.619662	0.0724077	0.361803	0.396577	0.502736	1
ENSG00000250889				0.613218	0.228382	0.49345	-0.294048	0.412769	0.813556	1.16216	0.0641295	1
ENSG00000235285	SMIM2-IT1	lncRNA		0.613115	0.230615	0.495292	0.205289	0.568802	0.896489	0.306564	0.623129	1
ENSG00000156587	UBE2L6	protein_coding		0.612899	0.000673516	0.0105977	-0.311109	0.0128798	0.119354	-0.312183	0.143966	1
ENSG00000166359	WDR88	protein_coding		0.612683	0.0617356	0.234527	0.133208	0.561453	0.893144	0.745415	0.0634367	1
ENSG00000237181	AC147651.4	lncRNA		0.612653	0.206243	0.466708	0.034688	0.918947	0.986194	-0.203668	0.730225	1
ENSG00000054523	KIF1B	protein_coding		0.612628	0.00033856	0.00623385	-0.244572	0.037133	0.23835	0.0578454	0.772718	1
ENSG00000137975	CLCA2	protein_coding		0.612435	0.599889	0.802737	0.325046	0.693663	0.936771	0.0369271	0.979378	1
ENSG00000244649	LINC02086	lncRNA		0.612391	0.165994	0.414728	-0.230745	0.45833	0.842994	0.538709	0.318239	1
ENSG00000254876	SUGT1P4-STRA6LP	lncRNA		0.612372	0.166143	0.414775	-0.0780908	0.80157	0.96452	0.248199	0.644848	1
ENSG00000061455	PRDM6	protein_coding		0.612358	0.180986	0.435395	0.272426	0.398249	0.804858	0.595589	0.286997	1
ENSG00000258388	PPT2-EGFL8	protein_coding		0.612085	0.150381	0.39162	-0.358474	0.23255	0.655392	0.644941	0.215133	1
ENSG00000183684	ALYREF	protein_coding		0.612079	5.33486e-08	3.87867e-06	-0.52382	2.40571e-10	3.67537e-08	0.0464142	0.70855	1
ENSG00000248394	FOSL1P1	processed_pseudogene		0.61174	0.243882	0.511588	-0.333107	0.368604	0.784651	0.796559	0.215636	1
ENSG00000270504	AL391422.4	lncRNA		0.611629	0.00839979	0.0657189	0.0385568	0.809853	0.966631	0.319853	0.251191	1
ENSG00000120217	CD274	protein_coding		0.611429	0.0564702	0.222134	-0.0151107	0.946182	0.990092	0.301763	0.437342	1
ENSG00000277767	AL442128.2	lncRNA		0.61091	0.220668	0.484012	-0.677787	0.0564468	0.310313	-0.511482	0.401166	1
ENSG00000267141	AC012615.4	lncRNA		0.610697	0.13533	0.370319	-0.325216	0.259145	0.684205	0.206353	0.678185	1
ENSG00000123095	BHLHE41	protein_coding		0.610686	0.0298752	0.149648	-0.0741333	0.704872	0.937537	0.0675036	0.842116	1
ENSG00000144331	ZNF385B	protein_coding		0.610642	0.00425566	0.0403458	-0.486538	0.00138406	0.0222741	-0.390141	0.128068	1
ENSG00000264007	AC104564.2	lncRNA		0.610536	0.0839821	0.280366	0.00921531	0.970273	0.995242	-0.131579	0.758758	1
ENSG00000228446	AC073052.1	processed_pseudogene		0.610408	0.215554	0.477802	0.152545	0.660148	0.927674	-0.0777249	0.897019	1
ENSG00000167968	DNASE1L2	protein_coding		0.609686	0.0214277	0.121429	-0.093724	0.61086	0.915932	0.356759	0.265059	1
ENSG00000275464	FP565260.1	protein_coding		0.609677	0.00849282	0.0662392	-0.0160119	0.920257	0.986194	-0.0083875	0.975846	1
ENSG00000183458	AC138932.1	transcribed_unprocessed_pseudogene		0.609536	2.24049e-09	2.41237e-07	0.058838	0.35527	0.77223	0.131582	0.233553	1
ENSG00000004776	HSPB6	protein_coding		0.60933	0.0587132	0.227831	0.130014	0.564068	0.894705	0.0124909	0.974447	1
ENSG00000233862	AC016907.2	lncRNA		0.609153	0.247761	0.515898	-0.716477	0.056474	0.310338	0.358836	0.576932	1
ENSG00000130294	KIF1A	protein_coding		0.608988	0.110083	0.330294	0.697817	0.0106509	0.10439	0.127173	0.783496	1
ENSG00000231064	AC234582.1	lncRNA		0.608515	0.0603166	0.231666	-0.0259383	0.908751	0.985061	-0.463521	0.239211	1
ENSG00000277778	PGM5P2	transcribed_unprocessed_pseudogene		0.608111	0.0125389	0.0856032	0.360104	0.0353857	0.230911	0.399671	0.173769	1
ENSG00000204149	AGAP6	protein_coding		0.60781	1.34065e-08	1.1659e-06	-0.17501	0.0111811	0.108087	0.0542706	0.642601	1
ENSG00000183813	CCR4	protein_coding		0.607758	0.182765	0.437488	-1.1129	0.000839049	0.0148618	-0.0899762	0.871294	1
ENSG00000272848	AL135910.1	lncRNA		0.607751	0.207254	0.468082	-0.310458	0.361004	0.777047	0.224388	0.702407	1
ENSG00000112378	PERP	protein_coding		0.607671	0.327387	0.595682	0.133364	0.760457	0.955114	0.0495163	0.947875	1
ENSG00000143375	CGN	protein_coding		0.607468	0.0382599	0.175476	-1.03796	2.57499e-06	0.000125752	-0.0620239	0.860851	1
ENSG00000269737	AL691432.1	transcribed_processed_pseudogene		0.607447	0.198831	0.458071	-0.635568	0.0589293	0.318844	0.227156	0.693335	1
ENSG00000273036	AL390726.4	transcribed_processed_pseudogene		0.607358	0.272466	0.541724	-0.610713	0.120172	0.478752	0.567216	0.401892	1
ENSG00000274943	AC079684.2	lncRNA		0.607223	0.241001	0.508006	-1.12443	0.00278066	0.0384078	0.08424	0.893853	1
ENSG00000154040	CABYR	protein_coding		0.607209	0.0333004	0.161094	-0.154708	0.436946	0.829813	-0.0438737	0.898517	1
ENSG00000227591	HSD11B1-AS1	lncRNA		0.606704	0.220728	0.484082	-0.158866	0.64875	0.925223	0.286194	0.635693	1
ENSG00000164684	ZNF704	protein_coding		0.606668	0.186212	0.442531	0.250912	0.437623	0.830083	0.268118	0.63159	1
ENSG00000250230	AP002754.1	lncRNA		0.606084	0.274092	0.54318	0.196106	0.615613	0.916678	1.20198	0.0785029	1
ENSG00000180875	GREM2	protein_coding		0.605794	0.175086	0.427154	-0.0396353	0.899527	0.983521	0.512499	0.347336	1
ENSG00000184232	OAF	protein_coding		0.605241	0.197732	0.456666	0.0202393	0.951152	0.991083	-0.0776957	0.892005	1
ENSG00000180071	ANKRD18A	protein_coding		0.604934	0.122533	0.352358	-0.0194676	0.943512	0.98987	0.602602	0.207868	1
ENSG00000182621	PLCB1	protein_coding		0.604511	0.542593	0.765444	0.185725	0.791138	0.96302	0.190153	0.875583	1
ENSG00000128335	APOL2	protein_coding		0.60447	0.00043971	0.00763031	0.031491	0.786964	0.962141	0.0739077	0.714273	1
ENSG00000205929	C21orf62	protein_coding		0.604276	0.0872754	0.287456	-0.522416	0.0374773	0.239852	-0.185643	0.665032	1
ENSG00000230185	C9orf147	lncRNA		0.603575	0.209997	0.471051	0.340201	0.316734	0.742522	-0.0917984	0.87564	1
ENSG00000169136	ATF5	protein_coding		0.603528	0.130769	0.363604	0.0747593	0.78968	0.962899	0.30209	0.534207	1
ENSG00000197934	CYYR1-AS1	lncRNA		0.603523	0.147049	0.387589	0.380034	0.195944	0.609734	0.622166	0.221304	1
ENSG00000273249	BX649632.1	lncRNA		0.603413	0.165261	0.413657	-0.393146	0.200612	0.615807	-0.0745196	0.888	1
ENSG00000276445	AC005393.1	lncRNA		0.603122	0.232369	0.49789	0.00976747	0.978072	0.996646	0.724683	0.241247	1
ENSG00000279641	AC120057.3	TEC		0.602263	0.156285	0.400653	-0.470192	0.118073	0.474825	-0.229945	0.656534	1
ENSG00000092200	RPGRIP1	protein_coding		0.602262	0.157199	0.401812	-0.411922	0.171049	0.571257	0.10306	0.842282	1
ENSG00000132182	NUP210	protein_coding		0.601997	0.158391	0.403945	-1.12969	0.00031486	0.00687068	0.0404044	0.937967	1
ENSG00000187837	H1-2	protein_coding		0.601965	0.0300101	0.15009	-0.183101	0.344258	0.764788	-0.196829	0.556468	1
ENSG00000182481	KPNA2	protein_coding		0.60176	6.22125e-05	0.00165298	-0.485048	6.89433e-06	0.000288681	0.0532928	0.759532	1
ENSG00000168394	TAP1	protein_coding		0.601712	0.00223645	0.0255654	0.044596	0.740786	0.950011	-0.0236456	0.91931	1
ENSG00000182541	LIMK2	protein_coding		0.601345	1.02292e-05	0.00037007	0.54579	4.85961e-08	4.01024e-06	0.208844	0.183106	1
ENSG00000248671	AP003498.1	lncRNA		0.60121	0.0975018	0.307256	-0.931154	0.000447235	0.00899683	-0.000216233	0.999608	1
ENSG00000177335	C8orf31	lncRNA		0.601164	0.000766856	0.0116764	0.103401	0.395844	0.802834	0.0463469	0.825692	1
ENSG00000232977	LINC00327	lncRNA		0.600924	0.00381435	0.0375473	-0.0915896	0.52152	0.874266	0.201756	0.415345	1
ENSG00000198064	NPIPB13	protein_coding		0.600822	0.0428431	0.188164	-0.218746	0.292084	0.719423	0.52527	0.145509	1
ENSG00000197385	ZNF860	protein_coding		0.600158	0.121824	0.35108	-0.472425	0.0856133	0.399959	-0.145985	0.756779	1
ENSG00000048028	USP28	protein_coding		0.599848	5.16872e-09	4.99444e-07	-0.305944	8.9949e-06	0.000359971	-0.0318299	0.775132	1
ENSG00000205704	LINC00634	protein_coding		0.599676	0.219891	0.482996	-0.358242	0.299275	0.724661	0.697596	0.243679	1
ENSG00000215533	LINC00189	lncRNA		0.599235	0.204226	0.464517	-0.0652947	0.844062	0.97465	0.678562	0.240079	1
ENSG00000075223	SEMA3C	protein_coding		0.599186	5.54e-08	4.0149e-06	-0.00829302	0.906032	0.984173	-0.01679	0.890256	1
ENSG00000182118	FAM89A	protein_coding		0.59912	3.05554e-05	0.000926122	-0.244551	0.0123248	0.115449	0.132548	0.42457	1
ENSG00000229951	AC104695.2	lncRNA		0.598355	0.0438891	0.190878	0.235845	0.256765	0.681525	-0.501629	0.164666	1
ENSG00000266208	AC080112.2	lncRNA		0.597972	0.00445624	0.0417918	0.153433	0.290435	0.718023	0.24781	0.323999	1
ENSG00000144136	SLC20A1	protein_coding		0.597335	0.157462	0.402211	-0.0206352	0.944561	0.989944	-0.0467763	0.927487	1
ENSG00000228065	LINC01515	lncRNA		0.596985	0.115476	0.339653	-0.154694	0.561188	0.892878	-0.0328086	0.943212	1
ENSG00000221539	SNORD99	snoRNA		0.596942	0.190921	0.44851	-0.437503	0.175419	0.578446	-0.0556302	0.920266	1
ENSG00000132600	PRMT7	protein_coding		0.59692	5.90409e-06	0.000231766	-0.0220687	0.799159	0.963954	-0.0935621	0.533876	1
ENSG00000164935	DCSTAMP	protein_coding		0.596734	0.493331	0.733178	0.12123	0.843749	0.97465	-0.505872	0.635108	1
ENSG00000139211	AMIGO2	protein_coding		0.596477	0.285986	0.556109	0.0631282	0.872639	0.979311	0.232419	0.733369	1
ENSG00000154654	NCAM2	protein_coding		0.595868	0.0715475	0.255732	-0.232178	0.316985	0.742807	-0.653701	0.105743	1
ENSG00000276805	AL133216.2	transcribed_unprocessed_pseudogene		0.595716	0.0136675	0.0907896	0.165954	0.322786	0.749566	0.0546267	0.850474	1
ENSG00000280527				0.595498	0.114645	0.338553	0.370329	0.164479	0.560949	0.180067	0.69458	1
ENSG00000273374	AC069222.1	lncRNA		0.595142	0.239817	0.506635	-0.346137	0.332899	0.755864	0.492669	0.425722	1
ENSG00000135063	FAM189A2	protein_coding	YES	0.59511	0.00134	0.0176156	-0.252568	0.0490197	0.28378	-0.0179602	0.934729	1
ENSG00000165197	VEGFD	protein_coding		0.594943	0.106094	0.322997	0.215707	0.404239	0.807452	0.29495	0.509865	1
ENSG00000085741	WNT11	protein_coding		0.594884	0.0670004	0.245819	0.719089	0.00216837	0.0314895	0.240636	0.541069	1
ENSG00000167394	ZNF668	protein_coding		0.593957	5.3894e-16	2.031e-13	-0.187604	1.58342e-05	0.000582157	0.195688	0.00682151	0.9236
ENSG00000138463	SLC49A4	protein_coding		0.593952	2.9696e-08	2.33144e-06	-0.577911	1.33773e-12	3.4372e-10	-0.0578684	0.62323	1
ENSG00000105767	CADM4	protein_coding		0.593754	0.0838808	0.280125	0.0590027	0.806161	0.965898	0.190343	0.647815	1
ENSG00000141744	PNMT	protein_coding		0.593552	0.0671671	0.246051	-0.307919	0.176989	0.581568	-0.213975	0.586093	1
ENSG00000261617	LINC02177	lncRNA		0.593416	0.256955	0.524369	-1.77383	7.26212e-06	0.00030019	-0.653632	0.307552	1
ENSG00000245205	EEF1A1P4	processed_pseudogene		0.593315	0.19394	0.451971	-0.341047	0.290034	0.717836	0.914474	0.103244	1
ENSG00000169282	KCNAB1	protein_coding		0.593272	0.0794499	0.272477	-0.0964983	0.683643	0.934159	0.0960555	0.814769	1
ENSG00000244926	ALKBH3-AS1	lncRNA		0.593259	0.155575	0.399813	-0.386571	0.190195	0.600004	-0.256945	0.61339	1
ENSG00000112297	CRYBG1	protein_coding		0.593146	0.0487144	0.203566	0.0943123	0.653519	0.925926	0.112706	0.756701	1
ENSG00000106701	FSD1L	protein_coding		0.592702	3.52538e-07	1.97308e-05	-0.0453536	0.546414	0.8864	0.0773351	0.552645	1
ENSG00000249307	LINC01088	lncRNA		0.592671	0.232919	0.498395	-0.442281	0.208314	0.626022	0.362456	0.549954	1
ENSG00000231205	ZNF826P	transcribed_unprocessed_pseudogene		0.592082	0.0964538	0.305397	-0.660431	0.00968691	0.09766	-0.257347	0.551956	1
ENSG00000261441	AC124068.2	lncRNA		0.591449	0.193279	0.451237	-0.924093	0.00490335	0.0592569	1.36618	0.0155791	1
ENSG00000278467	AC138393.3	lncRNA		0.591335	0.20839	0.469453	0.110706	0.73781	0.948685	0.571142	0.32017	1
ENSG00000214439	FAM185BP	transcribed_unprocessed_pseudogene		0.590924	0.14009	0.377703	-0.341043	0.22734	0.649828	0.335023	0.492073	1
ENSG00000256433	AC005840.2	lncRNA		0.590828	0.0712857	0.255281	-0.46607	0.0447741	0.269467	-0.227119	0.567436	1
ENSG00000230724	LINC01001	lncRNA		0.590463	0.165233	0.413657	-0.0582307	0.845553	0.97465	0.691592	0.184231	1
ENSG00000188396	TCTEX1D4	protein_coding		0.5904	0.171429	0.422058	0.754445	0.0148086	0.131257	0.24713	0.638308	1
ENSG00000130766	SESN2	protein_coding		0.590309	0.098578	0.309318	0.305759	0.224299	0.646736	0.203344	0.639354	1
ENSG00000182324	KCNJ14	protein_coding		0.590288	0.0531649	0.214631	-0.419611	0.0519465	0.294065	0.00505926	0.989064	1
ENSG00000219693	FGF7P8	unprocessed_pseudogene		0.590126	0.210157	0.471237	0.0289383	0.930376	0.987896	-0.593144	0.302911	1
ENSG00000228415	PTMAP1	processed_pseudogene		0.589643	0.219362	0.482505	-0.965528	0.00537721	0.0637398	0.0196789	0.973162	1
ENSG00000161955	TNFSF13	protein_coding		0.589493	0.0124601	0.085271	-0.0936938	0.566473	0.895758	0.349003	0.219501	1
ENSG00000248458	AL139147.1	lncRNA		0.589155	0.24701	0.51508	0.182581	0.610582	0.915932	-0.20593	0.740055	1
ENSG00000135679	MDM2	protein_coding		0.589065	0.00360038	0.0361654	-0.0958939	0.490811	0.857895	0.128645	0.593331	1
ENSG00000131400	NAPSA	protein_coding		0.588566	0.101764	0.314814	0.228425	0.366047	0.782237	0.526376	0.230136	1
ENSG00000174482	LINGO2	protein_coding		0.588202	0.275548	0.544807	-0.582649	0.128118	0.492584	0.252077	0.701792	1
ENSG00000231305	AC112484.1	lncRNA		0.587938	0.101163	0.313902	-0.550223	0.0311681	0.213653	0.337605	0.438878	1
ENSG00000160207	HSF2BP	protein_coding		0.587819	0.0174852	0.106969	-0.35732	0.0400713	0.25022	-0.249817	0.401596	1
ENSG00000233429	HOTAIRM1	lncRNA		0.587319	0.0171338	0.105189	0.0567722	0.739744	0.949778	-0.0905785	0.759593	1
ENSG00000090339	ICAM1	protein_coding		0.587179	0.161239	0.407895	0.163996	0.577879	0.90114	-0.194897	0.702431	1
ENSG00000198468	FLVCR1-DT	lncRNA		0.587015	0.00569692	0.0497808	-0.13492	0.357559	0.77418	0.189381	0.455468	1
ENSG00000148488	ST8SIA6	protein_coding		0.586888	0.228929	0.494084	-0.0781226	0.819977	0.96945	0.406133	0.495183	1
ENSG00000135916	ITM2C	protein_coding		0.586846	0.0781508	0.269946	0.10688	0.64678	0.924816	0.101377	0.801761	1
ENSG00000123384	LRP1	protein_coding		0.586767	0.00835122	0.0654522	-0.0770804	0.616043	0.916678	-0.0490281	0.853785	1
ENSG00000178821	TMEM52	protein_coding		0.586616	0.344084	0.611839	0.143476	0.742804	0.950043	0.411321	0.58728	1
ENSG00000185437	SH3BGR	protein_coding		0.586063	0.00561471	0.0494178	0.421103	0.00492522	0.0594576	0.157056	0.534317	1
ENSG00000122417	ODF2L	protein_coding		0.585906	1.60002e-06	7.61644e-05	-0.341748	5.06487e-05	0.00154134	-0.119304	0.388268	1
ENSG00000156299	TIAM1	protein_coding		0.585749	0.00332846	0.0342558	-0.0789433	0.564752	0.894772	0.0248413	0.916595	1
ENSG00000159214	CCDC24	protein_coding		0.585747	0.0072753	0.0592799	0.145829	0.334201	0.756721	-0.0203801	0.937696	1
ENSG00000158423	RIBC1	protein_coding		0.585728	0.075726	0.265164	-0.34729	0.135182	0.50739	0.676421	0.0936109	1
ENSG00000185900	POMK	protein_coding		0.585231	0.00362893	0.0362863	-0.379158	0.00742553	0.0806982	0.0463704	0.84638	1
ENSG00000167646	DNAAF3	protein_coding		0.585212	0.0903237	0.293815	-0.589428	0.016897	0.143254	-0.366389	0.383154	1
ENSG00000204815	TTC25	protein_coding		0.58498	0.0626878	0.236357	0.168194	0.444623	0.833891	0.612323	0.110509	1
ENSG00000232876	AL353596.1	lncRNA		0.584796	0.242339	0.50977	0.477651	0.177526	0.582055	0.55126	0.367277	1
ENSG00000154065	ANKRD29	protein_coding		0.584557	0.197281	0.455843	0.0586711	0.853985	0.976253	0.211	0.70248	1
ENSG00000188710	QRFP	protein_coding		0.584531	0.319856	0.588597	0.0494401	0.904969	0.984173	-0.0871895	0.90325	1
ENSG00000069974	RAB27A	protein_coding		0.584464	0.152692	0.394825	0.14175	0.621626	0.918894	0.0898164	0.856617	1
ENSG00000274808	TBC1D3B	protein_coding		0.584363	0.218361	0.48099	-0.764026	0.0245551	0.183239	-0.102569	0.859269	1
ENSG00000267192	AC006116.5	lncRNA		0.583718	0.270251	0.539762	-0.208443	0.576508	0.900547	0.456331	0.480523	1
ENSG00000253227	AC090192.2	lncRNA		0.583714	0.349159	0.61611	-0.488986	0.267942	0.694137	-0.729884	0.339212	1
ENSG00000257298	AC008147.2	lncRNA		0.583712	0.0673665	0.246436	-0.139195	0.533159	0.880455	0.134697	0.72747	1
ENSG00000257303	AC073896.2	lncRNA		0.583143	0.184305	0.439774	-0.683892	0.0293062	0.205534	0.305606	0.568072	1
ENSG00000237940	LINC01238	lncRNA		0.582913	0.259658	0.527952	0.0462127	0.899001	0.983469	-0.492309	0.435937	1
ENSG00000168477	TNXB	protein_coding		0.582884	0.595464	0.800477	-0.12422	0.872757	0.979311	-0.489714	0.71556	1
ENSG00000262118	MTCO1P28	processed_pseudogene		0.582654	0.159113	0.405011	-0.0625129	0.829712	0.971651	0.795649	0.117023	1
ENSG00000263624	AC055811.1	lncRNA		0.582492	0.0942095	0.301194	0.0389345	0.873104	0.979311	0.0962725	0.819653	1
ENSG00000217241	CBX3P9	processed_pseudogene		0.582321	0.239766	0.506574	-0.446861	0.202412	0.618275	0.234813	0.697511	1
ENSG00000231528	FAM225A	lncRNA		0.582253	0.144601	0.383933	-0.0152443	0.956607	0.992561	0.479294	0.324897	1
ENSG00000168404	MLKL	protein_coding		0.5818	0.00218111	0.0251746	-0.38286	0.004187	0.0526543	-0.115655	0.607711	1
ENSG00000215788	TNFRSF25	protein_coding		0.581781	0.0296282	0.149311	0.108867	0.55898	0.892152	0.110225	0.732463	1
ENSG00000279148	AC126474.1	TEC		0.581736	0.148057	0.389044	-0.0692923	0.80618	0.965898	0.183588	0.707501	1
ENSG00000156869	FRRS1	protein_coding		0.581425	0.00143731	0.0185931	-0.01059	0.932238	0.988444	-0.140526	0.515364	1
ENSG00000155093	PTPRN2	protein_coding		0.581336	0.0937399	0.300433	-0.466283	0.0579636	0.315814	0.23118	0.583077	1
ENSG00000167178	ISLR2	protein_coding		0.581333	0.511427	0.744951	0.0842466	0.8928	0.981731	0.38557	0.721873	1
ENSG00000143816	WNT9A	protein_coding		0.581092	7.52508e-08	5.20335e-06	0.403538	1.16878e-07	8.60824e-06	0.444931	0.000365699	0.192298
ENSG00000259347	AC087482.1	lncRNA		0.580745	0.180104	0.434337	0.810006	0.00934754	0.0952489	1.24739	0.0202425	1
ENSG00000258077	AC078923.1	lncRNA		0.580719	0.112684	0.335602	-0.717337	0.0064425	0.073165	-0.240765	0.588447	1
ENSG00000167554	ZNF610	protein_coding		0.580398	0.0666967	0.245265	-0.23854	0.282845	0.710785	0.13569	0.723378	1
ENSG00000272716	AL121658.1	lncRNA		0.580113	0.219381	0.482505	-0.57107	0.0888138	0.409162	-0.0889278	0.877209	1
ENSG00000150995	ITPR1	protein_coding		0.579797	0.00643251	0.0543112	-0.200923	0.173386	0.575013	0.107462	0.672431	1
ENSG00000153012	LGI2	protein_coding		0.57949	0.155117	0.399426	0.728858	0.0126866	0.117951	-0.0970587	0.844806	1
ENSG00000261094	AC007066.2	lncRNA		0.579097	0.0151545	0.0969877	-0.67752	0.000100088	0.00270705	0.200342	0.484584	1
ENSG00000270184	AC018695.4	lncRNA		0.578825	0.178925	0.432601	-0.670033	0.0293957	0.205754	0.698004	0.185624	1
ENSG00000126775	ATG14	protein_coding		0.578727	0.000113072	0.00265216	-0.493121	5.20879e-06	0.000227367	-0.016119	0.926324	1
ENSG00000182575	NXPH3	protein_coding		0.578706	0.256053	0.523726	-0.0368424	0.918196	0.986194	0.694707	0.265524	1
[truncated: 20,615 more rows]

## Sheet: Supp. Table 8 - TA
Supplementary Table 8. FSHD Mouse Model PKPD Data (TA)
Sample Information								Tissue Concentration	% Target Gene Expression Relative to PBS Control
Sample	Animal Number	Sex	Group	Treatment	Dose (mg/kg siRNA)	Harvest (Days Post Dose)	Muscle	siDUX4.6 concentration (nM)	Geomean of 4 DUX4-regulated genes	Ilvbl	Slc15a2	Sord	Wfdc3
1_M_None_None_Tibialis Anterior _14	1	M	PBS_14_Tibialis Anterior	PBS	0	14	Tibialis Anterior		110.006	108.62	104.212	106.404	121.585
2_M_None_None_Tibialis Anterior _14	2	M	PBS_14_Tibialis Anterior	PBS	0	14	Tibialis Anterior		102.124	94.8266	117.216	110.941	88.2063
81_M_None_None_Tibialis Anterior _14	81	M	PBS_14_Tibialis Anterior	PBS	0	14	Tibialis Anterior		88.8751	99.6971	92.2317	83.5681	81.1927
82_M_None_None_Tibialis Anterior _14	82	M	PBS_14_Tibialis Anterior	PBS	0	14	Tibialis Anterior		102.546	99.4165	93.3374	98.0299	121.564
83_M_None_None_Tibialis Anterior _14	83	M	PBS_14_Tibialis Anterior	PBS	0	14	Tibialis Anterior		97.669	97.9535	95.0952	103.407	94.4712
21_M_siDUX4.6_0.5_Tibialis Anterior _14	21	M	siDUX4.6_14_Tibialis Anterior	DUX4 AOC	0.5	14	Tibialis Anterior	1.69068	88.4561	91.0595	89.5447	92.3775	81.2793
22_M_siDUX4.6_0.5_Tibialis Anterior _14	22	M	siDUX4.6_14_Tibialis Anterior	DUX4 AOC	0.5	14	Tibialis Anterior	2.72131	87.5236	85.8146	91.8887	101.097	73.6103
86_M_siDUX4.6_0.5_Tibialis Anterior _14	86	M	siDUX4.6_14_Tibialis Anterior	DUX4 AOC	0.5	14	Tibialis Anterior	0.271966	87.7895	101.187	100.516	83.6489	69.8154
41_M_siDUX4.6_2_Tibialis Anterior _14	41	M	siDUX4.6_14_Tibialis Anterior	DUX4 AOC	2	14	Tibialis Anterior	23.8659	46.911	45.6748	40.6559	65.9767	39.5282
42_M_siDUX4.6_2_Tibialis Anterior _14	42	M	siDUX4.6_14_Tibialis Anterior	DUX4 AOC	2	14	Tibialis Anterior	14.9142	36.2171	45.1177	29.0667	57.3149	22.8898
87_M_siDUX4.6_2_Tibialis Anterior _14	87	M	siDUX4.6_14_Tibialis Anterior	DUX4 AOC	2	14	Tibialis Anterior	10.74	49.6847	55.0107	50.8348	54.4076	40.0519
88_M_siDUX4.6_2_Tibialis Anterior _14	88	M	siDUX4.6_14_Tibialis Anterior	DUX4 AOC	2	14	Tibialis Anterior	15.9502	40.3315	47.6293	34.9525	50.4845	31.4823
89_M_siDUX4.6_2_Tibialis Anterior _14	89	M	siDUX4.6_14_Tibialis Anterior	DUX4 AOC	2	14	Tibialis Anterior	16.6141	29.3959	36.226	26.2601	40.206	19.5228
61_M_siDUX4.6_6_Tibialis Anterior _14	61	M	siDUX4.6_14_Tibialis Anterior	DUX4 AOC	6	14	Tibialis Anterior	50.7072	29.9036	29.2739	23.2596	57.9684	20.259
62_M_siDUX4.6_6_Tibialis Anterior _14	62	M	siDUX4.6_14_Tibialis Anterior	DUX4 AOC	6	14	Tibialis Anterior	50.4072	30.3355	30.3793	23.1432	51.349	23.4571
90_M_siDUX4.6_6_Tibialis Anterior _14	90	M	siDUX4.6_14_Tibialis Anterior	DUX4 AOC	6	14	Tibialis Anterior	29.8105	18.142	19.936	15.9328	37.4511	9.10627
91_M_siDUX4.6_6_Tibialis Anterior _14	91	M	siDUX4.6_14_Tibialis Anterior	DUX4 AOC	6	14	Tibialis Anterior	33.6342	10.9174	18.0782	7.92129	26.007	3.81454
92_M_siDUX4.6_6_Tibialis Anterior _14	92	M	siDUX4.6_14_Tibialis Anterior	DUX4 AOC	6	14	Tibialis Anterior	N/A	12.428	20.0936	6.84819	23.6052	7.34443
6_M_None_None_Tibialis Anterior _28	6	M	PBS_28_Tibialis Anterior	PBS	0	28	Tibialis Anterior		94.6332	86.6858	86.0956	100.672	106.742
7_M_None_None_Tibialis Anterior _28	7	M	PBS_28_Tibialis Anterior	PBS	0	28	Tibialis Anterior		115.167	110.041	103.924	128.888	119.352
93_M_None_None_Tibialis Anterior _28	93	M	PBS_28_Tibialis Anterior	PBS	0	28	Tibialis Anterior		91.7925	102.208	98.9286	85.5649	82.0595
94_M_None_None_Tibialis Anterior _28	94	M	PBS_28_Tibialis Anterior	PBS	0	28	Tibialis Anterior		102.816	99.876	111.891	89.9358	111.188
95_M_None_None_Tibialis Anterior _28	95	M	PBS_28_Tibialis Anterior	PBS	0	28	Tibialis Anterior		97.2205	102.696	100.968	100.15	86.029
26_M_siDUX4.6_0.5_Tibialis Anterior _28	26	M	siDUX4.6_28_Tibialis Anterior	DUX4 AOC	0.5	28	Tibialis Anterior	0.577588	102.287	106.278	102.975	106.819	93.639
27_M_siDUX4.6_0.5_Tibialis Anterior _28	27	M	siDUX4.6_28_Tibialis Anterior	DUX4 AOC	0.5	28	Tibialis Anterior	3.06497	68.8791	65.8758	72.6938	81.3163	57.8028
96_M_siDUX4.6_0.5_Tibialis Anterior _28	96	M	siDUX4.6_28_Tibialis Anterior	DUX4 AOC	0.5	28	Tibialis Anterior	1.27689	80.5631	80.4622	82.7971	101.539	62.2738
97_M_siDUX4.6_0.5_Tibialis Anterior _28	97	M	siDUX4.6_28_Tibialis Anterior	DUX4 AOC	0.5	28	Tibialis Anterior	1.88557	71.3039	75.0772	67.3877	92.1122	55.4686
98_M_siDUX4.6_0.5_Tibialis Anterior _28	98	M	siDUX4.6_28_Tibialis Anterior	DUX4 AOC	0.5	28	Tibialis Anterior	2.44128	64.5389	67.2278	73.6151	72.2831	48.4991
46_M_siDUX4.6_2_Tibialis Anterior _28	46	M	siDUX4.6_28_Tibialis Anterior	DUX4 AOC	2	28	Tibialis Anterior	9.44548	21.3665	29.4517	20.4982	35.9298	9.60845
47_M_siDUX4.6_2_Tibialis Anterior _28	47	M	siDUX4.6_28_Tibialis Anterior	DUX4 AOC	2	28	Tibialis Anterior	10.6538	32.0178	42.6618	30.9881	47.0456	16.897
99_M_siDUX4.6_2_Tibialis Anterior _28	99	M	siDUX4.6_28_Tibialis Anterior	DUX4 AOC	2	28	Tibialis Anterior	13.4905	18.6628	27.0272	14.512	31.594	9.78978
100_M_siDUX4.6_2_Tibialis Anterior _28	100	M	siDUX4.6_28_Tibialis Anterior	DUX4 AOC	2	28	Tibialis Anterior	8.42342	25.1627	32.4641	25.3245	39.9294	12.2121
101_M_siDUX4.6_2_Tibialis Anterior _28	101	M	siDUX4.6_28_Tibialis Anterior	DUX4 AOC	2	28	Tibialis Anterior	10.6781	11.9547	22.9358	9.16002	22.0013	4.41868
66_M_siDUX4.6_6_Tibialis Anterior _28	66	M	siDUX4.6_28_Tibialis Anterior	DUX4 AOC	6	28	Tibialis Anterior	28.158	13.1556	20.2273	10.0716	26.1123	5.63069
67_M_siDUX4.6_6_Tibialis Anterior _28	67	M	siDUX4.6_28_Tibialis Anterior	DUX4 AOC	6	28	Tibialis Anterior	10.4266	10.2301	19.6323	6.79114	27.969	2.93715
102_M_siDUX4.6_6_Tibialis Anterior _28	102	M	siDUX4.6_28_Tibialis Anterior	DUX4 AOC	6	28	Tibialis Anterior	5.48546	10.1282	17.6726	8.22579	21.8018	3.32021
103_M_siDUX4.6_6_Tibialis Anterior _28	103	M	siDUX4.6_28_Tibialis Anterior	DUX4 AOC	6	28	Tibialis Anterior	18.0831	9.39007	18.163	7.6827	23.5688	2.36394
104_M_siDUX4.6_6_Tibialis Anterior _28	104	M	siDUX4.6_28_Tibialis Anterior	DUX4 AOC	6	28	Tibialis Anterior	25.7032	11.556	19.7336	7.55404	24.9686	4.79127
11_M_None_None_Tibialis Anterior _42	11	M	PBS_42_Tibialis Anterior	PBS	0	42	Tibialis Anterior		106.808	106.334	120.983	101.415	99.749
12_M_None_None_Tibialis Anterior _42	12	M	PBS_42_Tibialis Anterior	PBS	0	42	Tibialis Anterior		100.717	92.0214	116.756	91.5445	104.619
13_M_None_None_Tibialis Anterior _42	13	M	PBS_42_Tibialis Anterior	PBS	0	42	Tibialis Anterior		97.2102	98.6814	85.8687	102.268	103.048
14_M_None_None_Tibialis Anterior _42	14	M	PBS_42_Tibialis Anterior	PBS	0	42	Tibialis Anterior		95.6274	103.562	82.444	105.324	92.9911
31_M_siDUX4.6_0.5_Tibialis Anterior _42	31	M	siDUX4.6_42_Tibialis Anterior	DUX4 AOC	0.5	42	Tibialis Anterior	1.105	60.6636	77.3316	69.1465	65.3003	38.7857
32_M_siDUX4.6_0.5_Tibialis Anterior _42	32	M	siDUX4.6_42_Tibialis Anterior	DUX4 AOC	0.5	42	Tibialis Anterior	0.515857	80.2313	88.0962	83.0548	76.4513	74.0745
33_M_siDUX4.6_0.5_Tibialis Anterior _42	33	M	siDUX4.6_42_Tibialis Anterior	DUX4 AOC	0.5	42	Tibialis Anterior	0.560523	82.0006	93.4338	86.0091	82.5883	68.1243
34_M_siDUX4.6_0.5_Tibialis Anterior _42	34	M	siDUX4.6_42_Tibialis Anterior	DUX4 AOC	0.5	42	Tibialis Anterior	0.309352	69.9381	86.7476	62.2275	89.0049	49.7968
35_M_siDUX4.6_0.5_Tibialis Anterior _42	35	M	siDUX4.6_42_Tibialis Anterior	DUX4 AOC	0.5	42	Tibialis Anterior	0.127234	82.9852	90.6759	82.1151	93.5056	68.1162
51_M_siDUX4.6_2_Tibialis Anterior _42	51	M	siDUX4.6_42_Tibialis Anterior	DUX4 AOC	2	42	Tibialis Anterior	14.1901	18.6944	27.3818	14.9399	35.1221	8.50071
52_M_siDUX4.6_2_Tibialis Anterior _42	52	M	siDUX4.6_42_Tibialis Anterior	DUX4 AOC	2	42	Tibialis Anterior	3.56561	41.2669	50.6909	39.0793	59.9284	24.4286
53_M_siDUX4.6_2_Tibialis Anterior _42	53	M	siDUX4.6_42_Tibialis Anterior	DUX4 AOC	2	42	Tibialis Anterior	5.02162	26.8481	38.0433	22.6933	44.1765	13.6235
54_M_siDUX4.6_2_Tibialis Anterior _42	54	M	siDUX4.6_42_Tibialis Anterior	DUX4 AOC	2	42	Tibialis Anterior	5.07149	29.1017	33.2132	27.1681	46.2542	17.1851
55_M_siDUX4.6_2_Tibialis Anterior _42	55	M	siDUX4.6_42_Tibialis Anterior	DUX4 AOC	2	42	Tibialis Anterior	7.89352	21.7181	31.369	23.0635	39.2301	7.83872
71_M_siDUX4.6_6_Tibialis Anterior _42	71	M	siDUX4.6_42_Tibialis Anterior	DUX4 AOC	6	42	Tibialis Anterior	10.7466	12.9864	21.048	10.0406	28.0125	4.80431
72_M_siDUX4.6_6_Tibialis Anterior _42	72	M	siDUX4.6_42_Tibialis Anterior	DUX4 AOC	6	42	Tibialis Anterior	20.4766	11.7093	20.2881	9.4949	27.5995	3.53576
73_M_siDUX4.6_6_Tibialis Anterior _42	73	M	siDUX4.6_42_Tibialis Anterior	DUX4 AOC	6	42	Tibialis Anterior	22.5597	7.71259	19.9363	6.91543	20.4666	1.25398
74_M_siDUX4.6_6_Tibialis Anterior _42	74	M	siDUX4.6_42_Tibialis Anterior	DUX4 AOC	6	42	Tibialis Anterior	15.7859	8.23529	17.719	6.79203	23.0594	1.65741
75_M_siDUX4.6_6_Tibialis Anterior _42	75	M	siDUX4.6_42_Tibialis Anterior	DUX4 AOC	6	42	Tibialis Anterior	21.7136	8.31021	17.0297	6.62526	21.7997	1.93904
16_M_None_None_Tibialis Anterior _56	16	M	PBS_56_Tibialis Anterior	PBS	0	56	Tibialis Anterior		85.9298	91.6735	93.8132	76.5732	82.7923
17_M_None_None_Tibialis Anterior _56	17	M	PBS_56_Tibialis Anterior	PBS	0	56	Tibialis Anterior		105.192	112.421	108.069	94.0826	107.12
18_M_None_None_Tibialis Anterior _56	18	M	PBS_56_Tibialis Anterior	PBS	0	56	Tibialis Anterior		106.263	94.0411	104.73	113.986	113.578
19_M_None_None_Tibialis Anterior _56	19	M	PBS_56_Tibialis Anterior	PBS	0	56	Tibialis Anterior		105.364	104.579	100.064	124.017	94.9644
8_M_None_None_Tibialis Anterior _56	8	M	PBS_56_Tibialis Anterior	PBS	0	56	Tibialis Anterior		98.8098	98.6613	94.1211	98.1938	104.54
36_M_siDUX4.6_0.5_Tibialis Anterior _56	36	M	siDUX4.6_56_Tibialis Anterior	DUX4 AOC	0.5	56	Tibialis Anterior	0.850984	56.1114	72.6899	46.8731	62.1705	46.7976
37_M_siDUX4.6_0.5_Tibialis Anterior _56	37	M	siDUX4.6_56_Tibialis Anterior	DUX4 AOC	0.5	56	Tibialis Anterior	0.364759	86.6913	83.2312	88.0832	100.234	76.8613
38_M_siDUX4.6_0.5_Tibialis Anterior _56	38	M	siDUX4.6_56_Tibialis Anterior	DUX4 AOC	0.5	56	Tibialis Anterior	0.711472	76.6773	81.6381	69.3693	94.1071	64.8612
39_M_siDUX4.6_0.5_Tibialis Anterior _56	39	M	siDUX4.6_56_Tibialis Anterior	DUX4 AOC	0.5	56	Tibialis Anterior	0.604376	79.0246	81.2832	83.0485	88.9906	64.9191
40_M_siDUX4.6_0.5_Tibialis Anterior _56	40	M	siDUX4.6_56_Tibialis Anterior	DUX4 AOC	0.5	56	Tibialis Anterior	0.144066	86.7884	97.3193	83.5931	91.078	76.5708
56_M_siDUX4.6_2_Tibialis Anterior _56	56	M	siDUX4.6_56_Tibialis Anterior	DUX4 AOC	2	56	Tibialis Anterior	4.61808	26.3847	33.679	19.9529	42.8271	16.8394
57_M_siDUX4.6_2_Tibialis Anterior _56	57	M	siDUX4.6_56_Tibialis Anterior	DUX4 AOC	2	56	Tibialis Anterior	4.24139	26.1545	37.337	18.113	40.9645	16.8906
58_M_siDUX4.6_2_Tibialis Anterior _56	58	M	siDUX4.6_56_Tibialis Anterior	DUX4 AOC	2	56	Tibialis Anterior	2.27877	36.6154	46.7955	25.7726	50.446	29.5437
59_M_siDUX4.6_2_Tibialis Anterior _56	59	M	siDUX4.6_56_Tibialis Anterior	DUX4 AOC	2	56	Tibialis Anterior	1.73958	54.6858	63.337	59.6918	58.9886	40.1014
60_M_siDUX4.6_2_Tibialis Anterior _56	60	M	siDUX4.6_56_Tibialis Anterior	DUX4 AOC	2	56	Tibialis Anterior	1.01886	49.8977	59.7349	47.3174	65.9943	33.2329
76_M_siDUX4.6_6_Tibialis Anterior _56	76	M	siDUX4.6_56_Tibialis Anterior	DUX4 AOC	6	56	Tibialis Anterior	10.9182	14.3917	23.3981	10.9002	27.2007	6.18375
77_M_siDUX4.6_6_Tibialis Anterior _56	77	M	siDUX4.6_56_Tibialis Anterior	DUX4 AOC	6	56	Tibialis Anterior	13.7465	12.9176	26.1666	10.4001	27.9351	3.66265
78_M_siDUX4.6_6_Tibialis Anterior _56	78	M	siDUX4.6_56_Tibialis Anterior	DUX4 AOC	6	56	Tibialis Anterior	10.9404	11.4577	20.5649	10.5046	25.0602	3.18349
79_M_siDUX4.6_6_Tibialis Anterior _56	79	M	siDUX4.6_56_Tibialis Anterior	DUX4 AOC	6	56	Tibialis Anterior	6.40751	19.2552	29.9097	14.6138	36.8205	8.54139
80_M_siDUX4.6_6_Tibialis Anterior _56	80	M	siDUX4.6_56_Tibialis Anterior	DUX4 AOC	6	56	Tibialis Anterior	5.9076	17.701	25.2721	13.5702	36.1799	7.91224

## Sheet: Supp. Table 8 - Gastrocnemius
Supplementary Table 8. FSHD Mouse Model PKPD Data (Gastrocnemius)
Sample Information								Tissue Concentration	% Target Gene Expression Relative to PBS Control
Sample	Animal Number	Sex	Group	Treatment	Dose (mg/kg siRNA)	Harvest (Days Post Dose)	Muscle	siDUX4.6 concentration (nM)	Geomean of 4 DUX4-regulated genes	Ilvbl	Slc15a2	Sord	Wfdc3	RISC siDUX4.6 (pM)	RISC miR-16 (pM)	RISC Ratio siDUX4.6:miR-16
1_M_None_None_Gastrocnemius_14	1	M	PBS_14_Gastrocnemius	PBS	0	14	Gastrocnemius		95.5211	100.597	86.3823	103.575	91.0543
2_M_None_None_Gastrocnemius_14	2	M	PBS_14_Gastrocnemius	PBS	0	14	Gastrocnemius		101.928	102.211	113.84	108.486	84.1753
81_M_None_None_Gastrocnemius_14	81	M	PBS_14_Gastrocnemius	PBS	0	14	Gastrocnemius		93.9069	89.8424	109.695	83.5834	92.9331
82_M_None_None_Gastrocnemius_14	82	M	PBS_14_Gastrocnemius	PBS	0	14	Gastrocnemius		100.468	103.77	90.7736	96.3718	110.486
83_M_None_None_Gastrocnemius_14	83	M	PBS_14_Gastrocnemius	PBS	0	14	Gastrocnemius		108.175	103.58	99.3099	107.984	121.352
21_M_siDUX4.6_0.5_Gastrocnemius_14	21	M	siDUX4.6_14_Gastrocnemius	DUX4 AOC	0.5	14	Gastrocnemius	2.97855	77.487	74.3565	82.5846	77.5181	74.5521	7.81053	55.7645	0.140063
22_M_siDUX4.6_0.5_Gastrocnemius_14	22	M	siDUX4.6_14_Gastrocnemius	DUX4 AOC	0.5	14	Gastrocnemius	2.65032	83.9122	79.3552	84.097	99.5581	73.4574	11.0654	75.4105	0.146735
86_M_siDUX4.6_0.5_Gastrocnemius_14	86	M	siDUX4.6_14_Gastrocnemius	DUX4 AOC	0.5	14	Gastrocnemius	0.392311	108.789	118.187	123.362	104.328	90.6475	0.289853	44.1967	0.00655824
41_M_siDUX4.6_2_Gastrocnemius_14	41	M	siDUX4.6_14_Gastrocnemius	DUX4 AOC	2	14	Gastrocnemius	22.9086	35.3377	30.0588	32.1175	66.9873	23.7363	29.4686	40.7764	0.722687
42_M_siDUX4.6_2_Gastrocnemius_14	42	M	siDUX4.6_14_Gastrocnemius	DUX4 AOC	2	14	Gastrocnemius	16.3818	34.4938	39.6108	30.4931	65.7596	17.5452	32.1679	51.4011	0.625821
87_M_siDUX4.6_2_Gastrocnemius_14	87	M	siDUX4.6_14_Gastrocnemius	DUX4 AOC	2	14	Gastrocnemius	10.3172	47.6318	52.024	43.0399	62.8474	36.0075	14.4311	45.7687	0.315305
88_M_siDUX4.6_2_Gastrocnemius_14	88	M	siDUX4.6_14_Gastrocnemius	DUX4 AOC	2	14	Gastrocnemius	14.0481	34.5302	37.3286	29.9218	55.6658	22.5084	30.1966	39.3235	0.767903
89_M_siDUX4.6_2_Gastrocnemius_14	89	M	siDUX4.6_14_Gastrocnemius	DUX4 AOC	2	14	Gastrocnemius	14.0592	37.7059	37.9965	36.8337	59.6179	23.8472	12.8188	31.1855	0.411051
61_M_siDUX4.6_6_Gastrocnemius_14	61	M	siDUX4.6_14_Gastrocnemius	DUX4 AOC	6	14	Gastrocnemius	49.8985	34.44	29.0457	31.0421	68.3977	22.4566	38.9241	52.6003	0.739998
62_M_siDUX4.6_6_Gastrocnemius_14	62	M	siDUX4.6_14_Gastrocnemius	DUX4 AOC	6	14	Gastrocnemius	35.1976	29.8682	29.9809	19.033	59.2258	23.1815	37.0506	44.6937	0.82899
90_M_siDUX4.6_6_Gastrocnemius_14	90	M	siDUX4.6_14_Gastrocnemius	DUX4 AOC	6	14	Gastrocnemius	38.4929	21.7304	22.5552	18.2488	47.8412	11.1469	73.5863	51.6603	1.42443
91_M_siDUX4.6_6_Gastrocnemius_14	91	M	siDUX4.6_14_Gastrocnemius	DUX4 AOC	6	14	Gastrocnemius	37.8323	16.5217	26.6967	11.5273	35.4481	6.72367	49.4054	37.1264	1.33073
92_M_siDUX4.6_6_Gastrocnemius_14	92	M	siDUX4.6_14_Gastrocnemius	DUX4 AOC	6	14	Gastrocnemius	33.8051	24.3113	26.9193	20.6798	48.0505	12.8556	92.6313	73.4615	1.26095
6_M_None_None_Gastrocnemius_28	6	M	PBS_28_Gastrocnemius	PBS	0	28	Gastrocnemius		121.996	104.311	130.95	117.738	136.073
7_M_None_None_Gastrocnemius_28	7	M	PBS_28_Gastrocnemius	PBS	0	28	Gastrocnemius		97.5955	95.8969	85.91	110.466	98.4888
93_M_None_None_Gastrocnemius_28	93	M	PBS_28_Gastrocnemius	PBS	0	28	Gastrocnemius		101.545	113.823	106.764	93.1253	92.8234
94_M_None_None_Gastrocnemius_28	94	M	PBS_28_Gastrocnemius	PBS	0	28	Gastrocnemius		88.4434	93.6599	87.8673	86.5528	84.8681
95_M_None_None_Gastrocnemius_28	95	M	PBS_28_Gastrocnemius	PBS	0	28	Gastrocnemius		90.42	92.3097	88.5081	92.1176	87.7463
26_M_siDUX4.6_0.5_Gastrocnemius_28	26	M	siDUX4.6_28_Gastrocnemius	DUX4 AOC	0.5	28	Gastrocnemius	0.363469	87.8458	81.1552	88.9275	103.902	78.4605	1.54303	50.387	0.0306237
27_M_siDUX4.6_0.5_Gastrocnemius_28	27	M	siDUX4.6_28_Gastrocnemius	DUX4 AOC	0.5	28	Gastrocnemius	4.06272	55.9105	60.4583	48.5355	77.8735	42.2485	22.1468	55.6972	0.397629
96_M_siDUX4.6_0.5_Gastrocnemius_28	96	M	siDUX4.6_28_Gastrocnemius	DUX4 AOC	0.5	28	Gastrocnemius	1.65693	61.8206	64.1261	52.3103	92.8783	46.3172	4.84301	38.8366	0.124702
97_M_siDUX4.6_0.5_Gastrocnemius_28	97	M	siDUX4.6_28_Gastrocnemius	DUX4 AOC	0.5	28	Gastrocnemius	1.40189	72.8336	68.7814	73.6072	101.273	54.2234	3.38745	23.9735	0.1413
98_M_siDUX4.6_0.5_Gastrocnemius_28	98	M	siDUX4.6_28_Gastrocnemius	DUX4 AOC	0.5	28	Gastrocnemius	2.86744	65.933	62.3728	79.7004	79.6079	47.1785	4.11895	28.9145	0.142453
46_M_siDUX4.6_2_Gastrocnemius_28	46	M	siDUX4.6_28_Gastrocnemius	DUX4 AOC	2	28	Gastrocnemius	7.03469	20.9445	28.9797	23.6387	42.9363	6.46368	22.4566	34.2907	0.654888
47_M_siDUX4.6_2_Gastrocnemius_28	47	M	siDUX4.6_28_Gastrocnemius	DUX4 AOC	2	28	Gastrocnemius	10.4423	33.2339	44.0942	34.7065	59.5341	13.2285	18.9854	21.1026	0.899671
99_M_siDUX4.6_2_Gastrocnemius_28	99	M	siDUX4.6_28_Gastrocnemius	DUX4 AOC	2	28	Gastrocnemius	10.739	17.5922	24.2538	15.1688	34.3269	7.4931	31.1197	21.5687	1.44281
100_M_siDUX4.6_2_Gastrocnemius_28	100	M	siDUX4.6_28_Gastrocnemius	DUX4 AOC	2	28	Gastrocnemius	5.42992	25.7759	33.3024	23.3357	47.3896	11.8419	81.5976	86.5774	0.942482
101_M_siDUX4.6_2_Gastrocnemius_28	101	M	siDUX4.6_28_Gastrocnemius	DUX4 AOC	2	28	Gastrocnemius	9.41032	13.4185	24.5763	10.1824	29.3849	4.3558	28.3303	33.1308	0.855104
66_M_siDUX4.6_6_Gastrocnemius_28	66	M	siDUX4.6_28_Gastrocnemius	DUX4 AOC	6	28	Gastrocnemius	16.0187	13.6888	18.6413	13.6543	36.8596	3.69753	35.9847	34.2482	1.0507
67_M_siDUX4.6_6_Gastrocnemius_28	67	M	siDUX4.6_28_Gastrocnemius	DUX4 AOC	6	28	Gastrocnemius	10.6357	11.4984	19.6691	8.9242	35.569	2.76615	39.076	23.7795	1.64327
102_M_siDUX4.6_6_Gastrocnemius_28	102	M	siDUX4.6_28_Gastrocnemius	DUX4 AOC	6	28	Gastrocnemius	16.4924	16.9253	27.0047	14.7844	34.5631	5.87543	48.1763	35.739	1.348
103_M_siDUX4.6_6_Gastrocnemius_28	103	M	siDUX4.6_28_Gastrocnemius	DUX4 AOC	6	28	Gastrocnemius	12.5433	14.9727	22.0673	16.4038	37.5236	3.65551	94.9972	52.3448	1.81484
104_M_siDUX4.6_6_Gastrocnemius_28	104	M	siDUX4.6_28_Gastrocnemius	DUX4 AOC	6	28	Gastrocnemius	29.3166	18.7456	25.2816	14.8193	33.5966	9.69201	186.985	56.0457	3.3363
11_M_None_None_Gastrocnemius_42	11	M	PBS_42_Gastrocnemius	PBS	0	42	Gastrocnemius		96.6226	97.6345	108.562	92.0348	87.6103	0.000734253	60.4942	1.21376e-05
12_M_None_None_Gastrocnemius_42	12	M	PBS_42_Gastrocnemius	PBS	0	42	Gastrocnemius		111.484	104.114	120.815	97.4152	123.614	0.000511979	52.2977	9.78969e-06
13_M_None_None_Gastrocnemius_42	13	M	PBS_42_Gastrocnemius	PBS	0	42	Gastrocnemius		100.624	101.147	88.9873	107.955	103.458	0.000545075	58.5797	9.30485e-06
14_M_None_None_Gastrocnemius_42	14	M	PBS_42_Gastrocnemius	PBS	0	42	Gastrocnemius		89.4475	94.6281	69.1427	97.9287	97.9651	0.000625655	50.7045	1.23392e-05
31_M_siDUX4.6_0.5_Gastrocnemius_42	31	M	siDUX4.6_42_Gastrocnemius	DUX4 AOC	0.5	42	Gastrocnemius	1.31009	60.935	67.8679	55.2898	66.6588	54.0473	9.62263	32.7182	0.294107
32_M_siDUX4.6_0.5_Gastrocnemius_42	32	M	siDUX4.6_42_Gastrocnemius	DUX4 AOC	0.5	42	Gastrocnemius	0.889752	84.3377	81.382	86.4828	88.0596	80.0438	7.93803	45.079	0.176091
33_M_siDUX4.6_0.5_Gastrocnemius_42	33	M	siDUX4.6_42_Gastrocnemius	DUX4 AOC	0.5	42	Gastrocnemius	0.462834	86.0538	87.504	87.5524	81.8824	85.717	7.37175	60.8739	0.121099
34_M_siDUX4.6_0.5_Gastrocnemius_42	34	M	siDUX4.6_42_Gastrocnemius	DUX4 AOC	0.5	42	Gastrocnemius	0.28646	71.3263	72.571	64.2468	84.116	64.7112	1.55461	45.3295	0.0342958
35_M_siDUX4.6_0.5_Gastrocnemius_42	35	M	siDUX4.6_42_Gastrocnemius	DUX4 AOC	0.5	42	Gastrocnemius	0.151402	87.5984	83.3168	89.4047	88.806	87.2819	0.93119	46.5487	0.0200046
51_M_siDUX4.6_2_Gastrocnemius_42	51	M	siDUX4.6_42_Gastrocnemius	DUX4 AOC	2	42	Gastrocnemius	8.19029	21.2966	28.1592	17.1487	39.1456	10.6704	55.799	41.0472	1.35939
52_M_siDUX4.6_2_Gastrocnemius_42	52	M	siDUX4.6_42_Gastrocnemius	DUX4 AOC	2	42	Gastrocnemius	3.27428	37.3762	48.3509	27.6188	66.131	21.6691	58.5199	45.903	1.27486
53_M_siDUX4.6_2_Gastrocnemius_42	53	M	siDUX4.6_42_Gastrocnemius	DUX4 AOC	2	42	Gastrocnemius	4.6722	34.8615	42.0404	33.2365	52.6189	19.6986	36.1453	35.2304	1.02597
54_M_siDUX4.6_2_Gastrocnemius_42	54	M	siDUX4.6_42_Gastrocnemius	DUX4 AOC	2	42	Gastrocnemius	5.08565	29.8298	37.1587	28.5667	45.8909	15.9379	33.2004	26.0361	1.27517
55_M_siDUX4.6_2_Gastrocnemius_42	55	M	siDUX4.6_42_Gastrocnemius	DUX4 AOC	2	42	Gastrocnemius	5.38468	23.3766	26.9785	22.4446	38.9701	12.409	44.6155	32.4044	1.37683
71_M_siDUX4.6_6_Gastrocnemius_42	71	M	siDUX4.6_42_Gastrocnemius	DUX4 AOC	6	42	Gastrocnemius	11.8217	19.68	27.4051	16.6443	35.4134	9.10554	67.1736	39.9524	1.68134
72_M_siDUX4.6_6_Gastrocnemius_42	72	M	siDUX4.6_42_Gastrocnemius	DUX4 AOC	6	42	Gastrocnemius	12.4969	19.9363	28.7943	17.4792	38.9198	7.90779	76.2927	28.4449	2.68212
73_M_siDUX4.6_6_Gastrocnemius_42	73	M	siDUX4.6_42_Gastrocnemius	DUX4 AOC	6	42	Gastrocnemius	11.9322	10.4205	21.1641	8.2613	24.0485	2.74969	84.1821	31.7541	2.65106
74_M_siDUX4.6_6_Gastrocnemius_42	74	M	siDUX4.6_42_Gastrocnemius	DUX4 AOC	6	42	Gastrocnemius	17.8805	14.6851	24.1407	11.5919	31.8308	5.11945	67.6237	34.5513	1.9572
75_M_siDUX4.6_6_Gastrocnemius_42	75	M	siDUX4.6_42_Gastrocnemius	DUX4 AOC	6	42	Gastrocnemius	9.94886	13.9368	19.5368	11.5745	28.1647	5.80849	68.6367	37.9964	1.8064
16_M_None_None_Gastrocnemius_56	16	M	PBS_56_Gastrocnemius	PBS	0	56	Gastrocnemius		96.0224	100.68	118.798	81.2479	86.2184	0.000510408	33.7151	1.51388e-05
17_M_None_None_Gastrocnemius_56	17	M	PBS_56_Gastrocnemius	PBS	0	56	Gastrocnemius		92.5912	98.8999	82.9251	88.4562	99.849	0.000639774	61.5519	1.03941e-05
18_M_None_None_Gastrocnemius_56	18	M	PBS_56_Gastrocnemius	PBS	0	56	Gastrocnemius		107.84	101.032	106.217	113.1	109.819	0.00676562	74.2264	9.11485e-05
19_M_None_None_Gastrocnemius_56	19	M	PBS_56_Gastrocnemius	PBS	0	56	Gastrocnemius		104.152	99.0172	94.4391	118.418	104.73	0.000635037	60.7718	1.04495e-05
8_M_None_None_Gastrocnemius_56	8	M	PBS_56_Gastrocnemius	PBS	0	56	Gastrocnemius		99.3941	100.371	97.62	98.7775	99.3836	0.000552007	47.7208	1.15674e-05
36_M_siDUX4.6_0.5_Gastrocnemius_56	36	M	siDUX4.6_56_Gastrocnemius	DUX4 AOC	0.5	56	Gastrocnemius	0.487419	77.8631	81.4928	74.5615	86.6668	68.7885	5.21695	30.9956	0.168313
37_M_siDUX4.6_0.5_Gastrocnemius_56	37	M	siDUX4.6_56_Gastrocnemius	DUX4 AOC	0.5	56	Gastrocnemius	0.446073	97.2938	96.3843	108.646	109.859	76.7644	6.72204	62.0802	0.10828
38_M_siDUX4.6_0.5_Gastrocnemius_56	38	M	siDUX4.6_56_Gastrocnemius	DUX4 AOC	0.5	56	Gastrocnemius	1.545	74.8744	73.029	77.1224	95.7539	57.4349	5.90971	47.3967	0.124686
39_M_siDUX4.6_0.5_Gastrocnemius_56	39	M	siDUX4.6_56_Gastrocnemius	DUX4 AOC	0.5	56	Gastrocnemius	0.919462	83.9972	83.8059	93.5347	100.874	62.0455	5.2321	40.7947	0.128255
40_M_siDUX4.6_0.5_Gastrocnemius_56	40	M	siDUX4.6_56_Gastrocnemius	DUX4 AOC	0.5	56	Gastrocnemius	0.121542	94.3691	96.768	90.8315	96.6858	91.9738	0.91041	42.0674	0.0216417
56_M_siDUX4.6_2_Gastrocnemius_56	56	M	siDUX4.6_56_Gastrocnemius	DUX4 AOC	2	56	Gastrocnemius	5.37217	26.0688	30.1561	16.3005	40.1878	23.0406	46.6571	43.4403	1.07405
57_M_siDUX4.6_2_Gastrocnemius_56	57	M	siDUX4.6_56_Gastrocnemius	DUX4 AOC	2	56	Gastrocnemius	3.38432	27.4134	37.8416	22.2455	43.0089	15.373	42.6672	36.8513	1.15782
58_M_siDUX4.6_2_Gastrocnemius_56	58	M	siDUX4.6_56_Gastrocnemius	DUX4 AOC	2	56	Gastrocnemius	2.3613	42.7572	51.422	38.6374	59.8209	27.7142	42.9567	68.1833	0.630018
59_M_siDUX4.6_2_Gastrocnemius_56	59	M	siDUX4.6_56_Gastrocnemius	DUX4 AOC	2	56	Gastrocnemius	1.66984	61.7731	66.0576	65.395	68.1294	48.7609	10.1913	31.5043	0.323489
60_M_siDUX4.6_2_Gastrocnemius_56	60	M	siDUX4.6_56_Gastrocnemius	DUX4 AOC	2	56	Gastrocnemius	2.10495	55.358	61.8045	51.8282	75.0712	38.4891	11.2051	32.7162	0.342494
76_M_siDUX4.6_6_Gastrocnemius_56	76	M	siDUX4.6_56_Gastrocnemius	DUX4 AOC	6	56	Gastrocnemius	7.78922	19.7388	26.5531	16.8289	37.4307	8.94452	78.4436	37.8468	2.07266
77_M_siDUX4.6_6_Gastrocnemius_56	77	M	siDUX4.6_56_Gastrocnemius	DUX4 AOC	6	56	Gastrocnemius	6.22512	31.3709	39.9949	33.2615	48.6243	14.7566	65.1675	38.6026	1.68816
78_M_siDUX4.6_6_Gastrocnemius_56	78	M	siDUX4.6_56_Gastrocnemius	DUX4 AOC	6	56	Gastrocnemius	7.95215	24.4979	32.2986	28.6173	41.9042	9.16467	41.5206	28.2859	1.46789
79_M_siDUX4.6_6_Gastrocnemius_56	79	M	siDUX4.6_56_Gastrocnemius	DUX4 AOC	6	56	Gastrocnemius	6.99846	31.0783	36.9889	34.2981	54.0402	13.4105	60.6926	37.9113	1.60091
80_M_siDUX4.6_6_Gastrocnemius_56	80	M	siDUX4.6_56_Gastrocnemius	DUX4 AOC	6	56	Gastrocnemius	5.02371	30.3431	39.1954	30.477	51.8593	13.486	41.1607	42.9572	0.958179

## Sheet: Supp. Table 8 - Quadriceps
Supplementary Table 8. FSHD Mouse Model PKPD Data (Quadriceps)
Sample Information								Tissue Concentration	% Target Gene Expression Relative to PBS Control
Sample	Animal Number	Sex	Group	Treatment	Dose (mg/kg siRNA)	Harvest (Days Post Dose)	Muscle	siDUX4.6 concentration (nM)	Geomean of 4 DUX4-regulated genes	Ilvbl	Slc15a2	Sord	Wfdc3
1_M_None_None_Quadriceps_14	1	M	PBS_14_Quadriceps	PBS	0	14	Quadriceps		90.3004	97.1736	82.6711	98.4555	84.0653
2_M_None_None_Quadriceps_14	2	M	PBS_14_Quadriceps	PBS	0	14	Quadriceps		113.21	101.627	131.924	116.298	105.349
81_M_None_None_Quadriceps_14	81	M	PBS_14_Quadriceps	PBS	0	14	Quadriceps		94.8197	97.123	97.9471	84.8862	100.102
82_M_None_None_Quadriceps_14	82	M	PBS_14_Quadriceps	PBS	0	14	Quadriceps		95.9311	94.8704	89.2028	95.6331	104.645
83_M_None_None_Quadriceps_14	83	M	PBS_14_Quadriceps	PBS	0	14	Quadriceps		107.539	109.898	104.943	107.582	107.792
21_M_siDUX4.6_0.5_Quadriceps_14	21	M	siDUX4.6_14_Quadriceps	DUX4 AOC	0.5	14	Quadriceps	3.31999	57.8058	59.9776	44.9724	75.5231	54.8113
22_M_siDUX4.6_0.5_Quadriceps_14	22	M	siDUX4.6_14_Quadriceps	DUX4 AOC	0.5	14	Quadriceps	1.78807	76.794	81.0564	67.2233	91.8351	69.5014
86_M_siDUX4.6_0.5_Quadriceps_14	86	M	siDUX4.6_14_Quadriceps	DUX4 AOC	0.5	14	Quadriceps	0.3188	87.2546	98.735	83.2441	90.1133	78.2602
41_M_siDUX4.6_2_Quadriceps_14	41	M	siDUX4.6_14_Quadriceps	DUX4 AOC	2	14	Quadriceps	18.6549	34.536	36.9833	29.7538	57.8255	22.3573
42_M_siDUX4.6_2_Quadriceps_14	42	M	siDUX4.6_14_Quadriceps	DUX4 AOC	2	14	Quadriceps	14.2362	30.0361	39.8143	22.5183	55.219	16.4403
87_M_siDUX4.6_2_Quadriceps_14	87	M	siDUX4.6_14_Quadriceps	DUX4 AOC	2	14	Quadriceps	10.7425	36.678	37.2816	33.0114	54.9572	26.757
88_M_siDUX4.6_2_Quadriceps_14	88	M	siDUX4.6_14_Quadriceps	DUX4 AOC	2	14	Quadriceps	11.4675	26.8524	31.1281	19.3329	44.6528	19.3479
89_M_siDUX4.6_2_Quadriceps_14	89	M	siDUX4.6_14_Quadriceps	DUX4 AOC	2	14	Quadriceps	13.7191	30.1381	30.8765	25.5563	51.1616	20.4358
61_M_siDUX4.6_6_Quadriceps_14	61	M	siDUX4.6_14_Quadriceps	DUX4 AOC	6	14	Quadriceps	38.9362	33.719	30.8661	28.6256	66.2497	22.084
62_M_siDUX4.6_6_Quadriceps_14	62	M	siDUX4.6_14_Quadriceps	DUX4 AOC	6	14	Quadriceps	30.3736	29.1829	29.9726	20.4543	53.8743	21.9595
90_M_siDUX4.6_6_Quadriceps_14	90	M	siDUX4.6_14_Quadriceps	DUX4 AOC	6	14	Quadriceps	30.6678	18.3941	21.3006	15.7193	35.9125	9.52012
91_M_siDUX4.6_6_Quadriceps_14	91	M	siDUX4.6_14_Quadriceps	DUX4 AOC	6	14	Quadriceps	35.5831	16.4124	19.5175	16.1258	31.5025	7.31803
92_M_siDUX4.6_6_Quadriceps_14	92	M	siDUX4.6_14_Quadriceps	DUX4 AOC	6	14	Quadriceps	29.9337	21.7142	26.6527	17.6441	40.8548	11.5715
6_M_None_None_Quadriceps_28	6	M	PBS_28_Quadriceps	PBS	0	28	Quadriceps		107.885	100.16	103.536	104.742	124.72
7_M_None_None_Quadriceps_28	7	M	PBS_28_Quadriceps	PBS	0	28	Quadriceps		114.25	114.533	112.761	122.894	107.349
93_M_None_None_Quadriceps_28	93	M	PBS_28_Quadriceps	PBS	0	28	Quadriceps		106.664	109.668	113.502	100.685	103.282
94_M_None_None_Quadriceps_28	94	M	PBS_28_Quadriceps	PBS	0	28	Quadriceps		85.9244	86.3058	81.6054	85.5867	90.4278
95_M_None_None_Quadriceps_28	95	M	PBS_28_Quadriceps	PBS	0	28	Quadriceps		88.5221	92.0994	92.4757	90.153	79.9729
26_M_siDUX4.6_0.5_Quadriceps_28	26	M	siDUX4.6_28_Quadriceps	DUX4 AOC	0.5	28	Quadriceps	0.473662	101.46	108.662	104.409	110.639	84.4233
27_M_siDUX4.6_0.5_Quadriceps_28	27	M	siDUX4.6_28_Quadriceps	DUX4 AOC	0.5	28	Quadriceps	3.70452	39.0788	49.9218	40.9584	68.2159	16.7205
96_M_siDUX4.6_0.5_Quadriceps_28	96	M	siDUX4.6_28_Quadriceps	DUX4 AOC	0.5	28	Quadriceps	1.02981	78.1979	87.4537	69.5251	113.512	54.1775
97_M_siDUX4.6_0.5_Quadriceps_28	97	M	siDUX4.6_28_Quadriceps	DUX4 AOC	0.5	28	Quadriceps	1.8177	47.967	52.5746	41.1614	71.3271	34.2966
98_M_siDUX4.6_0.5_Quadriceps_28	98	M	siDUX4.6_28_Quadriceps	DUX4 AOC	0.5	28	Quadriceps	2.06551	56.1715	63.9911	74.7826	73.9825	28.1199
46_M_siDUX4.6_2_Quadriceps_28	46	M	siDUX4.6_28_Quadriceps	DUX4 AOC	2	28	Quadriceps	6.16749	24.7081	32.4247	28.8798	43.3516	9.18076
47_M_siDUX4.6_2_Quadriceps_28	47	M	siDUX4.6_28_Quadriceps	DUX4 AOC	2	28	Quadriceps	11.3717	32.9998	43.1113	28.9458	52.6771	18.0404
99_M_siDUX4.6_2_Quadriceps_28	99	M	siDUX4.6_28_Quadriceps	DUX4 AOC	2	28	Quadriceps	8.4947	21.5414	32.4855	21.2364	36.0525	8.65746
100_M_siDUX4.6_2_Quadriceps_28	100	M	siDUX4.6_28_Quadriceps	DUX4 AOC	2	28	Quadriceps	10.3703	26.394	38.3875	27.6175	42.3814	10.8012
101_M_siDUX4.6_2_Quadriceps_28	101	M	siDUX4.6_28_Quadriceps	DUX4 AOC	2	28	Quadriceps	6.65965	14.1928	23.4798	12.5151	28.5143	4.84267
66_M_siDUX4.6_6_Quadriceps_28	66	M	siDUX4.6_28_Quadriceps	DUX4 AOC	6	28	Quadriceps	9.90609	15.6847	22.9839	12.642	30.7058	6.7833
67_M_siDUX4.6_6_Quadriceps_28	67	M	siDUX4.6_28_Quadriceps	DUX4 AOC	6	28	Quadriceps	7.54867	15.0598	28.4045	9.61984	31.9795	5.88647
102_M_siDUX4.6_6_Quadriceps_28	102	M	siDUX4.6_28_Quadriceps	DUX4 AOC	6	28	Quadriceps	14.5594	23.9117	29.6873	36.7314	36.5167	8.20998
103_M_siDUX4.6_6_Quadriceps_28	103	M	siDUX4.6_28_Quadriceps	DUX4 AOC	6	28	Quadriceps	18.6108	21.4099	29.3738	25.4025	41.9233	6.71683
104_M_siDUX4.6_6_Quadriceps_28	104	M	siDUX4.6_28_Quadriceps	DUX4 AOC	6	28	Quadriceps	21.1309	18.7089	30.8444	17.891	29.0138	7.65204
11_M_None_None_Quadriceps_42	11	M	PBS_42_Quadriceps	PBS	0	42	Quadriceps		94.4929	91.4666	110.276	86.2333	91.6602
12_M_None_None_Quadriceps_42	12	M	PBS_42_Quadriceps	PBS	0	42	Quadriceps		107.712	104.992	124.954	98.3334	104.34
13_M_None_None_Quadriceps_42	13	M	PBS_42_Quadriceps	PBS	0	42	Quadriceps		106.719	106.188	94.8649	123.05	104.641
14_M_None_None_Quadriceps_42	14	M	PBS_42_Quadriceps	PBS	0	42	Quadriceps		92.0651	98.0627	76.501	95.8387	99.9237
31_M_siDUX4.6_0.5_Quadriceps_42	31	M	siDUX4.6_42_Quadriceps	DUX4 AOC	0.5	42	Quadriceps	1.13276	60.3941	69.0502	71.6533	70.8575	37.9482
32_M_siDUX4.6_0.5_Quadriceps_42	32	M	siDUX4.6_42_Quadriceps	DUX4 AOC	0.5	42	Quadriceps	0.901096	71.3427	65.8341	77.1882	74.2097	68.6966
33_M_siDUX4.6_0.5_Quadriceps_42	33	M	siDUX4.6_42_Quadriceps	DUX4 AOC	0.5	42	Quadriceps	0.370114	92.8857	90.8494	103.164	90.0806	88.1682
34_M_siDUX4.6_0.5_Quadriceps_42	34	M	siDUX4.6_42_Quadriceps	DUX4 AOC	0.5	42	Quadriceps	0.233019	76.4839	69.5419	72.8497	87.3856	77.2978
35_M_siDUX4.6_0.5_Quadriceps_42	35	M	siDUX4.6_42_Quadriceps	DUX4 AOC	0.5	42	Quadriceps	0.12388	89.1094	83.9492	96.8835	85.5893	90.5747
51_M_siDUX4.6_2_Quadriceps_42	51	M	siDUX4.6_42_Quadriceps	DUX4 AOC	2	42	Quadriceps	4.79988	27.4677	32.4694	27.4007	42.8762	14.9223
52_M_siDUX4.6_2_Quadriceps_42	52	M	siDUX4.6_42_Quadriceps	DUX4 AOC	2	42	Quadriceps	3.36414	39.4767	52.2248	34.8932	66.7526	19.9653
53_M_siDUX4.6_2_Quadriceps_42	53	M	siDUX4.6_42_Quadriceps	DUX4 AOC	2	42	Quadriceps	2.42848	39.3818	48.5012	39.5461	57.6831	21.7409
54_M_siDUX4.6_2_Quadriceps_42	54	M	siDUX4.6_42_Quadriceps	DUX4 AOC	2	42	Quadriceps	2.90535	35.3386	50.7236	36.3968	51.394	16.4367
55_M_siDUX4.6_2_Quadriceps_42	55	M	siDUX4.6_42_Quadriceps	DUX4 AOC	2	42	Quadriceps	3.56979	29.8863	35.6979	33.9849	43.9142	14.9745
71_M_siDUX4.6_6_Quadriceps_42	71	M	siDUX4.6_42_Quadriceps	DUX4 AOC	6	42	Quadriceps	5.47991	22.4456	27.3135	26.4911	33.4137	10.4985
72_M_siDUX4.6_6_Quadriceps_42	72	M	siDUX4.6_42_Quadriceps	DUX4 AOC	6	42	Quadriceps	5.69502	20.7039	29.8864	20.6515	38.5005	7.73251
73_M_siDUX4.6_6_Quadriceps_42	73	M	siDUX4.6_42_Quadriceps	DUX4 AOC	6	42	Quadriceps	6.67615	19.7037	28.7819	19.5926	33.4015	8.00232
74_M_siDUX4.6_6_Quadriceps_42	74	M	siDUX4.6_42_Quadriceps	DUX4 AOC	6	42	Quadriceps	7.68847	18.7199	28.4846	20.6993	34.3748	6.05906
75_M_siDUX4.6_6_Quadriceps_42	75	M	siDUX4.6_42_Quadriceps	DUX4 AOC	6	42	Quadriceps	5.61167	16.1194	24.4252	17.4628	26.9209	5.8797
16_M_None_None_Quadriceps_56	16	M	PBS_56_Quadriceps	PBS	0	56	Quadriceps		107.38	112.779	128.542	92.8257	98.799
17_M_None_None_Quadriceps_56	17	M	PBS_56_Quadriceps	PBS	0	56	Quadriceps		94.7787	95.0613	93.2603	87.4346	104.102
18_M_None_None_Quadriceps_56	18	M	PBS_56_Quadriceps	PBS	0	56	Quadriceps		104.962	98.2165	109.396	104.108	108.507
19_M_None_None_Quadriceps_56	19	M	PBS_56_Quadriceps	PBS	0	56	Quadriceps		97.6783	99.9263	81.3517	123.001	91.0411
8_M_None_None_Quadriceps_56	8	M	PBS_56_Quadriceps	PBS	0	56	Quadriceps		95.8376	95.0394	93.7323	96.2182	98.4224
36_M_siDUX4.6_0.5_Quadriceps_56	36	M	siDUX4.6_56_Quadriceps	DUX4 AOC	0.5	56	Quadriceps	0.539651	76.7808	78.7695	79.8444	82.5471	66.9433
37_M_siDUX4.6_0.5_Quadriceps_56	37	M	siDUX4.6_56_Quadriceps	DUX4 AOC	0.5	56	Quadriceps	0.307866	92.3213	83.9715	109.084	94.081	84.2974
38_M_siDUX4.6_0.5_Quadriceps_56	38	M	siDUX4.6_56_Quadriceps	DUX4 AOC	0.5	56	Quadriceps	0.619458	70.8741	68.6298	56.4883	102.354	63.5875
39_M_siDUX4.6_0.5_Quadriceps_56	39	M	siDUX4.6_56_Quadriceps	DUX4 AOC	0.5	56	Quadriceps	0.608898	83.7105	78.4739	98.9913	94.0032	67.2441
40_M_siDUX4.6_0.5_Quadriceps_56	40	M	siDUX4.6_56_Quadriceps	DUX4 AOC	0.5	56	Quadriceps	0.0871678	80.8245	83.4936	77.6705	83.8401	78.4897
56_M_siDUX4.6_2_Quadriceps_56	56	M	siDUX4.6_56_Quadriceps	DUX4 AOC	2	56	Quadriceps	4.20094	33.2997	42.9878	33.1297	48.2957	17.8768
57_M_siDUX4.6_2_Quadriceps_56	57	M	siDUX4.6_56_Quadriceps	DUX4 AOC	2	56	Quadriceps	2.27824	30.3881	36.9465	27.6906	45.5357	18.3044
58_M_siDUX4.6_2_Quadriceps_56	58	M	siDUX4.6_56_Quadriceps	DUX4 AOC	2	56	Quadriceps	2.00378	34.6791	42.0873	25.1213	50.9206	26.8648
59_M_siDUX4.6_2_Quadriceps_56	59	M	siDUX4.6_56_Quadriceps	DUX4 AOC	2	56	Quadriceps	1.39696	58.2228	59.5833	58.453	71.8215	45.9395
60_M_siDUX4.6_2_Quadriceps_56	60	M	siDUX4.6_56_Quadriceps	DUX4 AOC	2	56	Quadriceps	1.74372	50.3056	55.7851	49.2244	63.6306	36.6523
76_M_siDUX4.6_6_Quadriceps_56	76	M	siDUX4.6_56_Quadriceps	DUX4 AOC	6	56	Quadriceps	3.71113	26.0183	30.9952	30.7794	43.8855	10.9456
77_M_siDUX4.6_6_Quadriceps_56	77	M	siDUX4.6_56_Quadriceps	DUX4 AOC	6	56	Quadriceps	3.8226	30.5194	36.9638	34.2331	45.8924	14.9396
78_M_siDUX4.6_6_Quadriceps_56	78	M	siDUX4.6_56_Quadriceps	DUX4 AOC	6	56	Quadriceps	8.14839	20.1469	29.3328	18.2844	41.5823	7.38731
79_M_siDUX4.6_6_Quadriceps_56	79	M	siDUX4.6_56_Quadriceps	DUX4 AOC	6	56	Quadriceps	5.76118	26.9882	35.1848	23.1055	46.0208	14.1798
80_M_siDUX4.6_6_Quadriceps_56	80	M	siDUX4.6_56_Quadriceps	DUX4 AOC	6	56	Quadriceps	2.85892	34.9216	43.7879	38.9326	48.4727	17.9976

[truncated: 3 more sheets: Supp. Table 9, Supp. Table 10 - Muscle PK, Supp. Table 10 - TC Necroscopy]
